# Supplementary material for: Extracts from Chlorella vulgaris Protect Mesenchymal Stromal Cells from Oxidative Stress Induced by Hydrogen Peroxide
Source: Plants (Basel). 2023 Jan 12;12(2):361. doi: 10.3390/plants12020361 (PMC9866266; doi:10.3390/plants12020361)
Supplement: Supplementary file 1 [file plants-12-00361-s001.zip]

Archive with 1 entries (1 files):
- plants-2080901-supplementary.xlsx
