# Supplementary material for: Extracts from Chlorella vulgaris Protect Mesenchymal Stromal Cells from Oxidative Stress Induced by Hydrogen Peroxide
Source: Plants (Basel). 2023 Jan 12;12(2):361. doi: 10.3390/plants12020361 (PMC9866266; doi:10.3390/plants12020361)
Supplement: Supplementary file 1 [file plants-12-00361-s001.zip › plants-2080901-supplementary.xlsx]

## Sheet: SFE com vs Control
Significant	P-value (-Log)	Difference	Genes	Protein.Ids	Protein.Names	First.Protein.Description	GOBP name	GOMF name	GOCC name	GOBP slim name	GOCC slim name	KEGG name	Pfam	GSEA	Keywords	s1_Control_1	s1_Control_2	s2_SLE_com_1	s2_SLE_com_2	s3_SFE_com_1	s3_SFE_com_2	s4_SLE_cult_1	s4_SLE_cult_2
	1.82257	-0.321202	A1BG	P04217;P04217;P04217-2	A1BG_HUMAN;A1BG_HUMAN	Alpha-1B-glycoprotein;Alpha-1B-glycoprotein			blood microparticle;extracellular membrane-bounded organelle;extracellular organelle;extracellular region;extracellular region part;extracellular space;extracellular vesicular exosome;membrane-bounded organelle;membrane-bounded vesicle;organelle;vesicle		extracellular organelle;extracellular region;extracellular space;organelle;vesicle			BENPORATH_CYCLING_GENES;BENPORATH_PROLIFERATION;CERVERA_SDHB_TARGETS_1_DN;CHENG_IMPRINTED_BY_ESTRADIOL;chr19q;EXTRACELLULAR_REGION;GSE14000_TRANSLATED_RNA_VS_MRNA_DC_DN;MODULE_49;ST_PHOSPHOINOSITIDE_3_KINASE_PATHWAY;TGTTTGY_V$HNF3_Q6;TTCYNRGAA_V$STAT5B_01;V$CDP_02;V$PBX1_01	Alternativesplicing;Completeproteome;Directproteinsequencing;Disulfidebond;Glycoprotein;Immunoglobulindomain;Polymorphism;Referenceproteome;Repeat;Secreted;Signal	25.5569	25.4968	25.3682	25.3318	25.2318	25.1795	25.4902	25.4146
	0.858442	0.51522	ABI3BP	Q7Z7G0;Q7Z7G0-2;Q7Z7G0-3;Q7Z7G0-4	TARSH_HUMAN	Target of Nesh-SH3	biological regulation;cellular component organization;cellular component organization at cellular level;cellular component organization or biogenesis;cellular component organization or biogenesis at cellular level;cellular process;extracellular matrix organization;extracellular structure organization;positive regulation of biological process;positive regulation of cell adhesion;positive regulatio…	binding;carbohydrate binding;glycosaminoglycan binding;heparin binding;pattern binding;polysaccharide binding	extracellular matrix;extracellular region part;extracellular space;interstitial matrix;proteinaceous extracellular matrix	biological regulation;cellular component organization;cellular process;extracellular matrix organization;extracellular structure organization	extracellular matrix;extracellular space;proteinaceous extracellular matrix		fn3	ACEVEDO_FGFR1_TARGETS_IN_PROSTATE_CANCER_MODEL_DN;BOQUEST_STEM_CELL_CULTURED_VS_FRESH_UP;BOQUEST_STEM_CELL_UP;BOYLAN_MULTIPLE_MYELOMA_C_D_DN;BOYLAN_MULTIPLE_MYELOMA_PCA1_UP;CHICAS_RB1_TARGETS_CONFLUENT;chr3q12;CTIP_DN.V1_DN;CTTTGA_V$LEF1_Q2;GGGTGGRR_V$PAX4_03;GGGYGTGNY_UNKNOWN;GRAESSMANN_APOPTOSIS_BY_SERUM_DEPRIVATION_UP;GRAESSMANN_RESPONSE_TO_MC_AND_SERUM_DEPRIVATION_UP;GSE1460_INTRATHYMIC_T_PRO…	Alternativesplicing;Completeproteome;Glycoprotein;Referenceproteome;Repeat;Secreted;Signal	22.4302	22.8576	22.0474	21.9482	23.138	23.1803	22.5746	22.6355
	1.51576	-0.794982	ACOX3	O15254	ACOX3_HUMAN	Peroxisomal acyl-coenzyme A oxidase 3	carboxylic acid catabolic process;carboxylic acid metabolic process;catabolic process;cellular catabolic process;cellular ketone metabolic process;cellular lipid catabolic process;cellular lipid metabolic process;cellular metabolic process;cellular process;fatty acid beta-oxidation;fatty acid beta-oxidation using acyl-CoA oxidase;fatty acid catabolic process;fatty acid metabolic process;fatty aci…	acyl-CoA dehydrogenase activity;acyl-CoA oxidase activity;binding;catalytic activity;coenzyme binding;cofactor binding;flavin adenine dinucleotide binding;oxidoreductase activity;oxidoreductase activity, acting on the CH-CH group of donors;oxidoreductase activity, acting on the CH-CH group of donors, oxygen as acceptor;pristanoyl-CoA oxidase activity;protein binding;receptor binding	cell part;cytoplasmic part;intracellular membrane-bounded organelle;intracellular organelle;intracellular organelle lumen;intracellular organelle part;intracellular part;membrane;membrane-bounded organelle;membrane-enclosed lumen;microbody;microbody lumen;microbody part;mitochondrion;organelle;organelle lumen;organelle part;peroxisomal matrix;peroxisomal part;peroxisome	catabolic process;cellular ketone metabolic process;cellular lipid metabolic process;cellular metabolic process;cellular process;lipid metabolic process;metabolic process;organic acid metabolic process;primary metabolic process;small molecule metabolic process	cell part;intracellular membrane-bounded organelle;intracellular organelle;membrane;microbody;mitochondrion;organelle;peroxisome	alpha-Linolenic acid metabolism;Biosynthesis of unsaturated fatty acids;Fatty acid metabolism;Peroxisome;PPAR signaling pathway	ACOX;Acyl-CoA_dh_1;Acyl-CoA_dh_M	ACEVEDO_LIVER_CANCER_DN;ACEVEDO_LIVER_TUMOR_VS_NORMAL_ADJACENT_TISSUE_DN;BENPORATH_MYC_MAX_TARGETS;BILE_ACID_METABOLIC_PROCESS;BLALOCK_ALZHEIMERS_DISEASE_UP;CAGGTG_V$E12_Q6;CARBOXYLIC_ACID_METABOLIC_PROCESS;CELLULAR_LIPID_METABOLIC_PROCESS;chr4p15;CYTOPLASM;CYTOPLASMIC_PART;DANG_BOUND_BY_MYC;DUTERTRE_ESTRADIOL_RESPONSE_24HR_DN;FATTY_ACID_METABOLIC_PROCESS;FIGUEROA_AML_METHYLATION_CLUSTER_6_UP;GRA…	Acetylation;Alternativesplicing;Completeproteome;FAD;Fattyacidmetabolism;Flavoprotein;Lipidmetabolism;Oxidoreductase;Peroxisome;Phosphoprotein;Polymorphism;Referenceproteome	23.6611	23.5362	22.7506	23.0924	22.9313	22.6761	19.9906	19.9656
+	1.87039	-2.00118	ACTN1	P12814;P12814-2;P12814-3;P12814-4;P35609;P35609-2	ACTN1_HUMAN	Alpha-actinin-1	actin crosslink formation;actin cytoskeleton organization;actin filament bundle assembly;actin filament organization;actin filament-based movement;actin filament-based process;actin-mediated cell contraction;actin-myosin filament sliding;biological adhesion;biological regulation;blood coagulation;cell activation;cell adhesion;cell communication;cell junction assembly;cell junction organization;ce…	binding;calcium ion binding;cation binding;cytoskeletal protein binding;double-stranded RNA binding;FATZ binding;identical protein binding;integrin binding;ion binding;ion channel binding;ligand-dependent nuclear receptor transcription coactivator activity;metal ion binding;nucleic acid binding;protein binding;protein binding transcription factor activity;protein complex binding;protein dimerizat…	actin filament;actin filament bundle;actomyosin;adherens junction;anchoring junction;cell cortex part;cell junction;cell part;cell projection;cell projection part;cell-cell adherens junction;cell-cell junction;cell-substrate adherens junction;cell-substrate junction;contractile fiber part;cortical actin cytoskeleton;cortical cytoskeleton;cytoplasm;cytoplasmic membrane-bounded vesicle lumen;cytopl…	biological adhesion;biological regulation;cell activation;cell adhesion;cell communication;cell junction organization;cell-cell signaling;cellular component assembly;cellular component movement;cellular component organization;cellular homeostasis;cellular ion homeostasis;cellular process;coagulation;cytoskeleton organization;establishment of localization;exocytosis;extracellular matrix organizati…	cell part;cell projection;cytoplasm;cytoskeleton;cytosol;extracellular organelle;extracellular region;extracellular space;filopodium;intracellular membrane-bounded organelle;intracellular non-membrane-bounded organelle;intracellular organelle;macromolecular complex;membrane;neuron projection;nucleus;organelle;plasma membrane;protein complex;pseudopodium;vesicle	Adherens junction;Amoebiasis;Arrhythmogenic right ventricular cardiomyopathy (ARVC);Focal adhesion;Leukocyte transendothelial migration;Regulation of actin cytoskeleton;Systemic lupus erythematosus;Tight junction	CH;EF-hand_6;EFhand_Ca_insen;Spectrin	AAGCACA,MIR-218;ACTIN_CYTOSKELETON;ACTIN_FILAMENT;ADHERENS_JUNCTION;AMIT_EGF_RESPONSE_480_HELA;ANATOMICAL_STRUCTURE_DEVELOPMENT;ANATOMICAL_STRUCTURE_MORPHOGENESIS;ATAGGAA,MIR-202;BANDRES_RESPONSE_TO_CARMUSTIN_MGMT_24HR_DN;BANDRES_RESPONSE_TO_CARMUSTIN_MGMT_48HR_DN;BANDRES_RESPONSE_TO_CARMUSTIN_WITHOUT_MGMT_24HR_DN;BANDRES_RESPONSE_TO_CARMUSTIN_WITHOUT_MGMT_48HR_DN;BARIS_THYROID_CANCER_UP;BASOLATE…	3D-structure;Acetylation;Actin-binding;Alternativesplicing;Calcium;Cardiomyopathy;Celljunction;Cellmembrane;Cellprojection;Completeproteome;Cytoplasm;Cytoskeleton;Directproteinsequencing;Diseasemutation;Membrane;Metal-binding;Phosphoprotein;Polymorphism;Referenceproteome;Repeat;Ublconjugation	15.7648	15.3609	17.9133	17.8392	13.6812	13.4421	13.8382	15.4846
	0.452719	1.45466	ADAM10	O14672	ADA10_HUMAN	Disintegrin and metalloproteinase domain-containing protein 10	axon guidance;biological regulation;cell activation;cell communication;cell surface receptor linked signaling pathway;cell-cell signaling;cellular component disassembly;cellular component disassembly at cellular level;cellular component organization;cellular component organization at cellular level;cellular component organization or biogenesis;cellular component organization or biogenesis at cell…	binding;catalytic activity;cation binding;endopeptidase activity;enzyme binding;hydrolase activity;identical protein binding;integrin binding;ion binding;kinase binding;metal ion binding;metalloendopeptidase activity;metallopeptidase activity;peptidase activity;peptidase activity, acting on L-amino acid peptides;protein binding;protein complex binding;protein dimerization activity;protein homodim…	adherens junction;anchoring junction;cell junction;cell part;cell surface;cell-substrate adherens junction;cell-substrate junction;cytoplasm;cytoplasmic membrane-bounded vesicle;cytoplasmic part;cytoplasmic vesicle;cytoskeletal part;endoplasmic reticulum part;extracellular membrane-bounded organelle;extracellular organelle;extracellular region part;extracellular vesicular exosome;focal adhesion;G…	biological regulation;cell activation;cell communication;cell-cell signaling;cellular component disassembly;cellular component organization;cellular metabolic process;cellular process;developmental process;embryo development;extracellular matrix organization;extracellular structure organization;immune system process;locomotion;macromolecule metabolic process;macromolecule modification;metabolic p…	cell part;cell surface;cytoplasm;cytoplasmic membrane-bounded vesicle;extracellular organelle;Golgi apparatus;intracellular membrane-bounded organelle;intracellular organelle;membrane;nucleus;organelle;plasma membrane;vesicle	Alzheimer's disease;Epithelial cell signaling in Helicobacter pylori infection	Disintegrin;Pep_M12B_propep	ADDYA_ERYTHROID_DIFFERENTIATION_BY_HEMIN;AGTCTTA,MIR-499;AKT_UP.V1_UP;AKT_UP_MTOR_DN.V1_UP;ATATGCA,MIR-448;ATGTACA,MIR-493;ATGTTTC,MIR-494;BIOPOLYMER_METABOLIC_PROCESS;BIOPOLYMER_MODIFICATION;BOQUEST_STEM_CELL_CULTURED_VS_FRESH_UP;BUYTAERT_PHOTODYNAMIC_THERAPY_STRESS_DN;BYSTROEM_CORRELATED_WITH_IL5_DN;BYSTRYKH_HEMATOPOIESIS_STEM_CELL_QTL_TRANS;CACGTG_V$MYC_Q2;CAGCTTT,MIR-320;CAGGTG_V$E12_Q6;CELL_…	3D-structure;Alternativesplicing;Alzheimerdisease;Amyloidosis;Cellmembrane;Cleavageonpairofbasicresidues;Completeproteome;Directproteinsequencing;Diseasemutation;Disulfidebond;Glycoprotein;Hydrolase;Membrane;Metal-binding;Metalloprotease;Neurodegeneration;Notchsignalingpathway;Phosphoprotein;Polymorphism;Protease;Referenceproteome;SH3-binding;Signal;Transmembrane;Transmembranehelix;Zinc;Zymogen	17.0576	14.7564	15.2071	13.9626	16.9843	17.739	17.0431	17.2761
	0.00702082	-0.00334549	AFM	P43652	AFAM_HUMAN	Afamin	establishment of localization;transport;vitamin transport	binding;vitamin binding;vitamin E binding	blood microparticle;extracellular membrane-bounded organelle;extracellular organelle;extracellular region;extracellular region part;extracellular space;extracellular vesicular exosome;membrane-bounded organelle;membrane-bounded vesicle;organelle;vesicle	establishment of localization;transport;vitamin transport	extracellular organelle;extracellular region;extracellular space;organelle;vesicle		Serum_albumin	ACEVEDO_LIVER_TUMOR_VS_NORMAL_ADJACENT_TISSUE_DN;ACEVEDO_NORMAL_TISSUE_ADJACENT_TO_LIVER_TUMOR_UP;BLALOCK_ALZHEIMERS_DISEASE_UP;CAIRO_HEPATOBLASTOMA_CLASSES_DN;CAIRO_LIVER_DEVELOPMENT_DN;CAR_HPX;CAR_IGFBP1;CHIANG_LIVER_CANCER_SUBCLASS_PROLIFERATION_DN;chr4q11;EXTRACELLULAR_REGION;FLECHNER_BIOPSY_KIDNEY_TRANSPLANT_REJECTED_VS_OK_DN;GSE13411_NAIVE_VS_MEMORY_BCELL_DN;GSE13411_NAIVE_VS_SWITCHED_MEMOR…	Completeproteome;Directproteinsequencing;Disulfidebond;Glycoprotein;Polymorphism;Referenceproteome;Repeat;Secreted;Signal;Transport	25.1159	25.3735	25.3713	25.4603	25.1695	25.3133	24.9652	25.1052
	0.946722	-0.0571442	AGT	P01019	ANGT_HUMAN	Angiotensinogen	activation of NF-kappaB-inducing kinase activity;activation of phospholipase C activity;activation of phospholipase C activity by G-protein coupled receptor protein signaling pathway coupled to IP3 second messenger;activation of protein kinase activity;aging;anatomical structure development;anatomical structure morphogenesis;angiotensin maturation;angiotensin mediated vasoconstriction involved in…	angiotensin receptor binding;binding;channel regulator activity;endopeptidase inhibitor activity;endopeptidase regulator activity;enzyme activator activity;enzyme inhibitor activity;enzyme regulator activity;G-protein-coupled receptor binding;growth factor activity;hormone activity;peptidase inhibitor activity;peptidase regulator activity;protein binding;receptor binding;serine-type endopeptidase…	blood microparticle;cell part;cytoplasm;extracellular membrane-bounded organelle;extracellular organelle;extracellular region;extracellular region part;extracellular space;extracellular vesicular exosome;intracellular part;membrane-bounded organelle;membrane-bounded vesicle;organelle;vesicle	aging;anatomical structure development;anatomical structure morphogenesis;behavior;biological adhesion;biological regulation;cell activation;cell adhesion;cell communication;cell development;cell differentiation;cell growth;cell proliferation;cell-cell signaling;cellular component organization;cellular homeostasis;cellular ion homeostasis;cellular lipid metabolic process;cellular metabolic proces…	cell part;cytoplasm;extracellular organelle;extracellular region;extracellular space;organelle;vesicle	Hypertrophic cardiomyopathy (HCM);Renin-angiotensin system;Vascular smooth muscle contraction	Serpin	ACEVEDO_LIVER_CANCER_DN;ACEVEDO_NORMAL_TISSUE_ADJACENT_TO_LIVER_TUMOR_DN;BIOCARTA_ACE2_PATHWAY;BIOCARTA_AT1R_PATHWAY;BIOCARTA_BIOPEPTIDES_PATHWAY;BIOCARTA_CARDIACEGF_PATHWAY;BIOCARTA_NFAT_PATHWAY;BURTON_ADIPOGENESIS_5;BURTON_ADIPOGENESIS_PEAK_AT_24HR;CAHOY_ASTROCYTIC;CAIRO_LIVER_DEVELOPMENT_DN;CAR_HPX;CELL_CELL_SIGNALING;CELL_FRACTION;CELL_SURFACE_RECEPTOR_LINKED_SIGNAL_TRANSDUCTION_GO_0007166;ch…	3D-structure;Completeproteome;Directproteinsequencing;Diseasemutation;Disulfidebond;Glycoprotein;Polymorphism;Referenceproteome;Secreted;Signal;Vasoactive;Vasoconstrictor	22.2666	22.2322	22.308	22.282	22.1802	22.2044	22.2964	22.2619
	1.07023	-0.240158	AHSG	P02765	FETUA_HUMAN	Alpha-2-HS-glycoprotein	acute inflammatory response;acute-phase response;anatomical structure development;biological regulation;cellular component organization;cellular component organization or biogenesis;cellular membrane organization;cellular process;defense response;developmental process;endocytosis;establishment of localization;inflammatory response;membrane invagination;membrane organization;multicellular organism…	cysteine-type endopeptidase inhibitor activity;endopeptidase inhibitor activity;endopeptidase regulator activity;enzyme inhibitor activity;enzyme regulator activity;kinase inhibitor activity;kinase regulator activity;peptidase inhibitor activity;peptidase regulator activity	blood microparticle;extracellular membrane-bounded organelle;extracellular organelle;extracellular region;extracellular region part;extracellular space;extracellular vesicular exosome;membrane-bounded organelle;membrane-bounded vesicle;organelle;vesicle	anatomical structure development;biological regulation;cellular component organization;cellular membrane organization;cellular process;developmental process;endocytosis;establishment of localization;membrane invagination;membrane organization;multicellular organismal process;regulation of transport;response to stimulus;response to stress;transport;vesicle-mediated transport	extracellular organelle;extracellular region;extracellular space;organelle;vesicle		Cystatin	ABBUD_LIF_SIGNALING_1_UP;ACUTE_INFLAMMATORY_RESPONSE;ANATOMICAL_STRUCTURE_DEVELOPMENT;BOCHKIS_FOXA2_TARGETS;BONE_REMODELING;BRUINS_UVC_RESPONSE_VIA_TP53_GROUP_A;CAIRO_LIVER_DEVELOPMENT_DN;CAR_IGFBP1;chr3q27;DANG_BOUND_BY_MYC;DEFENSE_RESPONSE;ESTABLISHMENT_OF_LOCALIZATION;FERNANDEZ_BOUND_BY_MYC;GNF2_HPN;GNF2_HPX;GNF2_LCAT;GNF2_TST;GSE12845_IGD_NEG_BLOOD_VS_PRE_GC_TONSIL_BCELL_UP;GSE12845_IGD_POS_B…	Completeproteome;Directproteinsequencing;Disulfidebond;Glycoprotein;Mineralbalance;Phosphoprotein;Polymorphism;Referenceproteome;Repeat;Secreted;Signal	24.5265	24.4269	24.4847	24.5397	24.1806	24.2925	24.3162	24.2553
	1.20642	-1.34361	ALB	P02768;P02768-2;P02768;P02768-2;P02768-3	ALBU_HUMAN;ALBU_HUMAN;ALBU_HUMAN	Albumin;Isoform 2 of Albumin;Albumin	anatomical structure homeostasis;anion transport;behavior;bile acid and bile salt transport;bile acid metabolic process;biological regulation;blood coagulation;carboxylic acid metabolic process;carboxylic acid transport;cell activation;cell communication;cell killing;cellular component organization;cellular component organization or biogenesis;cellular ketone metabolic process;cellular macromolec…	antioxidant activity;binding;carboxylic acid binding;cation binding;chaperone binding;cofactor binding;copper ion binding;DNA binding;drug binding;fatty acid binding;ion binding;lipid binding;metal ion binding;monocarboxylic acid binding;nucleic acid binding;protein binding;pyridoxal phosphate binding;toxin binding;transition metal ion binding;vitamin B6 binding;vitamin binding;zinc ion binding	basement membrane;blood microparticle;cell part;cytoplasmic membrane-bounded vesicle lumen;cytoplasmic part;cytoplasmic vesicle part;extracellular matrix part;extracellular membrane-bounded organelle;extracellular organelle;extracellular region;extracellular region part;extracellular space;extracellular vesicular exosome;intracellular membrane-bounded organelle;intracellular organelle;intracellul…	behavior;biological regulation;cell activation;cell communication;cell killing;cellular component organization;cellular ketone metabolic process;cellular membrane organization;cellular metabolic process;cellular process;coagulation;endocytosis;establishment of localization;exocytosis;homeostatic process;interspecies interaction between organisms;ion transport;killing of cells of other organism;li…	cell part;extracellular organelle;extracellular region;extracellular space;intracellular membrane-bounded organelle;intracellular organelle;macromolecular complex;nucleus;organelle;protein complex;vesicle		Serum_albumin	ACEVEDO_FGFR1_TARGETS_IN_PROSTATE_CANCER_MODEL_UP;ANTIGEN_BINDING;APOPTOSIS_GO;BROWNE_HCMV_INFECTION_30MIN_UP;CAGNYGKNAAA_UNKNOWN;CASORELLI_ACUTE_PROMYELOCYTIC_LEUKEMIA_DN;CELL_DEVELOPMENT;CELLULAR_LOCALIZATION;CELLULAR_RESPONSE_TO_EXTRACELLULAR_STIMULUS;CELLULAR_RESPONSE_TO_NUTRIENT_LEVELS;CELLULAR_RESPONSE_TO_STIMULUS;CELLULAR_RESPONSE_TO_STRESS;chr4q13;COFACTOR_BINDING;DANG_REGULATED_BY_MYC_DN…	3D-structure;Alternativesplicing;Cleavageonpairofbasicresidues;Completeproteome;Copper;Directproteinsequencing;Diseasemutation;Disulfidebond;Glycation;Glycoprotein;Lipid-binding;Metal-binding;Phosphoprotein;Polymorphism;Referenceproteome;Repeat;Secreted;Signal;Zinc	34.4924	33.8158	32.9445	32.7349	32.9064	32.7147	32.7361	32.6214
	0.236229	3.31526	ALDOA	P04075;P04075-2	ALDOA_HUMAN	Fructose-bisphosphate aldolase A	actin cytoskeleton organization;actin filament organization;actin filament-based process;alcohol biosynthetic process;alcohol catabolic process;alcohol metabolic process;anatomical structure homeostasis;ATP biosynthetic process;ATP metabolic process;biological regulation;biosynthetic process;blood coagulation;carbohydrate biosynthetic process;carbohydrate catabolic process;carbohydrate metabolic …	actin binding;aldehyde-lyase activity;binding;carbohydrate binding;carbon-carbon lyase activity;catalytic activity;cytoskeletal protein binding;fructose binding;fructose-bisphosphate aldolase activity;identical protein binding;lyase activity;monosaccharide binding;protein binding;sugar binding;tubulin binding	actin cytoskeleton;cell part;contractile fiber part;cytoplasmic membrane-bounded vesicle lumen;cytoplasmic part;cytoplasmic vesicle part;cytoskeleton;cytosol;extracellular membrane-bounded organelle;extracellular organelle;extracellular region;extracellular region part;extracellular space;extracellular vesicular exosome;I band;intracellular membrane-bounded organelle;intracellular non-membrane-bo…	alcohol metabolic process;biological regulation;biosynthetic process;carbohydrate metabolic process;catabolic process;cell activation;cellular component assembly;cellular component organization;cellular homeostasis;cellular metabolic process;cellular nitrogen compound metabolic process;cellular process;coagulation;cytoskeleton organization;establishment of localization;exocytosis;generation of pr…	cell part;cytoskeleton;cytosol;extracellular organelle;extracellular region;extracellular space;intracellular membrane-bounded organelle;intracellular non-membrane-bounded organelle;intracellular organelle;membrane;nucleus;organelle;vesicle	Carbon fixation in photosynthetic organisms;Fructose and mannose metabolism;Glycolysis / Gluconeogenesis;Pentose phosphate pathway	Glycolytic	ACACTCC,MIR-122A;ALCOHOL_METABOLIC_PROCESS;BALLIF_DEVELOPMENTAL_DISABILITY_P16_P12_DELETION;BIOCARTA_MTA3_PATHWAY;BRACHAT_RESPONSE_TO_CAMPTOTHECIN_DN;BRACHAT_RESPONSE_TO_METHOTREXATE_DN;BUCKANOVICH_T_LYMPHOCYTE_HOMING_ON_TUMOR_DN;BURTON_ADIPOGENESIS_5;CACGTG_V$MYC_Q2;CACTGCC,MIR-34A,MIR-34C,MIR-449;CAGGTG_V$E12_Q6;CAMP_UP.V1_UP;CARBOHYDRATE_CATABOLIC_PROCESS;CARBOHYDRATE_METABOLIC_PROCESS;CARBON_…	3D-structure;Acetylation;Alternativesplicing;Completeproteome;Cytoplasm;Directproteinsequencing;Diseasemutation;Glycogenstoragedisease;Glycolysis;Hereditaryhemolyticanemia;Lyase;Phosphoprotein;Polymorphism;Referenceproteome;Schiffbase	25.1392	14.9956	24.1406	24.3297	23.3286	23.4366	21.8673	22.5292
	0.683268	-0.193005	AMBP	P02760	AMBP_HUMAN	Protein AMBP	biological adhesion;biological regulation;catabolic process;cell adhesion;cellular catabolic process;cellular component organization;cellular component organization or biogenesis;cellular macromolecule metabolic process;cellular membrane organization;cellular metabolic process;cellular nitrogen compound catabolic process;cellular nitrogen compound metabolic process;cellular process;cellular prote…	binding;calcium channel inhibitor activity;calcium channel regulator activity;calcium oxalate binding;cation binding;channel inhibitor activity;channel regulator activity;endopeptidase inhibitor activity;endopeptidase regulator activity;enzyme inhibitor activity;enzyme regulator activity;heme binding;identical protein binding;IgA binding;immunoglobulin binding;ion binding;ion channel inhibitor ac…	blood microparticle;cell part;cell surface;extracellular membrane-bounded organelle;extracellular organelle;extracellular region;extracellular region part;extracellular space;extracellular vesicular exosome;intracellular membrane-bounded organelle;intracellular organelle;intracellular part;membrane;membrane-bounded organelle;membrane-bounded vesicle;organelle;plasma membrane;vesicle	biological adhesion;biological regulation;catabolic process;cell adhesion;cellular component organization;cellular membrane organization;cellular metabolic process;cellular nitrogen compound metabolic process;cellular process;cofactor metabolic process;endocytosis;establishment of localization;heterocycle metabolic process;macromolecule metabolic process;macromolecule modification;membrane invagi…	cell part;cell surface;extracellular organelle;extracellular region;extracellular space;intracellular membrane-bounded organelle;intracellular organelle;membrane;organelle;plasma membrane;vesicle		Kunitz_BPTI;Lipocalin	ACEVEDO_LIVER_CANCER_DN;BOCHKIS_FOXA2_TARGETS;CAIRO_LIVER_DEVELOPMENT_DN;CAR_HPX;chr9q32;CYCLIN_D1_UP.V1_DN;ENZYME_INHIBITOR_ACTIVITY;ENZYME_REGULATOR_ACTIVITY;GNF2_CEBPA;GNF2_GSTM1;GNF2_HPN;GNF2_HPX;GNF2_LCAT;GNF2_TST;GSE11864_CSF1_VS_CSF1_IFNG_IN_MAC_DN;GSE13306_TREG_RA_VS_TCONV_RA_UP;GSE1432_1H_VS_24H_IFNG_MICROGLIA_DN;GSE17721_POLYIC_VS_PAM3CSK4_2H_BMDM_DN;GSE22886_NEUTROPHIL_VS_MONOCYTE_UP;G…	3D-structure;Chromophore;Cleavageonpairofbasicresidues;Completeproteome;Directproteinsequencing;Disulfidebond;Glycoprotein;Host-virusinteraction;Proteaseinhibitor;Referenceproteome;Repeat;Secreted;Serineproteaseinhibitor;Signal	22.5783	22.5174	22.6406	22.6852	22.4553	22.2544	22.36	22.2808
	0.0110467	0.0109186	ANPEP	P15144	AMPN_HUMAN	Aminopeptidase N	anatomical structure formation involved in morphogenesis;angiogenesis;angiotensin maturation;biological regulation;cell differentiation;cellular developmental process;cellular macromolecule metabolic process;cellular metabolic process;cellular process;cellular protein metabolic process;developmental process;hormone metabolic process;macromolecule metabolic process;metabolic process;peptide hormon…	aminopeptidase activity;binding;catalytic activity;cation binding;exopeptidase activity;hydrolase activity;ion binding;metal ion binding;metallopeptidase activity;peptidase activity;peptidase activity, acting on L-amino acid peptides;receptor activity;transition metal ion binding;viral receptor activity;zinc ion binding	cell part;cytoplasmic part;cytosol;endoplasmic reticulum-Golgi intermediate compartment;external side of plasma membrane;extracellular membrane-bounded organelle;extracellular organelle;extracellular region part;extracellular space;extracellular vesicular exosome;integral to membrane;integral to plasma membrane;intracellular membrane-bounded organelle;intracellular organelle;intracellular organel…	anatomical structure formation involved in morphogenesis;biological regulation;cell differentiation;cellular metabolic process;cellular process;developmental process;hormone metabolic process;macromolecule metabolic process;metabolic process;primary metabolic process;protein maturation;protein metabolic process	cell part;cytosol;extracellular organelle;extracellular space;intracellular membrane-bounded organelle;intracellular organelle;membrane;organelle;vesicle	Glutathione metabolism;Hematopoietic cell lineage;Renin-angiotensin system	ERAP1_C;Peptidase_M1	ACEVEDO_LIVER_CANCER_DN;ACEVEDO_LIVER_TUMOR_VS_NORMAL_ADJACENT_TISSUE_DN;AMINOPEPTIDASE_ACTIVITY;BIOCARTA_DC_PATHWAY;BIOCARTA_SARS_PATHWAY;BMI1_DN.V1_UP;BOQUEST_STEM_CELL_UP;BROWN_MYELOID_CELL_DEVELOPMENT_UP;BROWNE_HCMV_INFECTION_16HR_DN;BRUINS_UVC_RESPONSE_VIA_TP53_GROUP_A;BYSTRYKH_HEMATOPOIESIS_STEM_CELL_QTL_TRANS;CHEN_HOXA5_TARGETS_9HR_DN;CHEN_METABOLIC_SYNDROM_NETWORK;CHICAS_RB1_TARGETS_CONFL…	3D-structure;Aminopeptidase;Angiogenesis;Cellmembrane;Completeproteome;Cytoplasm;Developmentalprotein;Differentiation;Directproteinsequencing;Disulfidebond;Glycoprotein;Hostcellreceptorforvirusentry;Host-virusinteraction;Hydrolase;Membrane;Metal-binding;Metalloprotease;Polymorphism;Protease;Receptor;Referenceproteome;Signal-anchor;Sulfation;Transmembrane;Transmembranehelix;Zinc	19.3309	18.8144	20.2021	20.3062	18.917	19.2502	19.3555	19.3099
+	1.59332	1.74278	ANXA2	P07355;P07355-2;A6NMY6	ANXA2_HUMAN	Annexin A2	anatomical structure formation involved in morphogenesis;angiogenesis;biological regulation;body fluid secretion;cellular component assembly;cellular component assembly at cellular level;cellular component organization;cellular component organization at cellular level;cellular component organization or biogenesis;cellular component organization or biogenesis at cellular level;cellular membrane or…	binding;calcium ion binding;calcium-dependent phospholipid binding;calcium-dependent protein binding;cation binding;enzyme inhibitor activity;enzyme regulator activity;ion binding;lipase inhibitor activity;lipid binding;metal ion binding;phosphatidylinositol binding;phosphatidylinositol-4,5-bisphosphate binding;phospholipase A2 inhibitor activity;phospholipase inhibitor activity;phospholipid bind…	basement membrane;basolateral plasma membrane;cell cortex;cell part;cell projection;cell surface;cytoplasmic membrane-bounded vesicle;cytoplasmic part;cytoplasmic vesicle;early endosome;endosomal part;endosome;endosome membrane;extracellular matrix part;extracellular membrane-bounded organelle;extracellular organelle;extracellular region part;extracellular space;extracellular vesicular exosome;ex…	anatomical structure formation involved in morphogenesis;biological regulation;cellular component assembly;cellular component organization;cellular membrane organization;cellular process;developmental process;establishment of localization;extracellular matrix organization;extracellular structure organization;macromolecular complex assembly;membrane organization;multicellular organismal process;or…	cell cortex;cell part;cell projection;cell surface;cytoplasmic membrane-bounded vesicle;endosome;extracellular organelle;extracellular space;intracellular membrane-bounded organelle;intracellular organelle;lipid particle;membrane;midbody;nucleus;organelle;plasma membrane;vesicle		Annexin	AACATTC,MIR-409-3P;ACATTCC,MIR-1,MIR-206;AMUNDSON_POOR_SURVIVAL_AFTER_GAMMA_RADIATION_2G;ANATOMICAL_STRUCTURE_DEVELOPMENT;BARRIER_COLON_CANCER_RECURRENCE_UP;BLALOCK_ALZHEIMERS_DISEASE_UP;BORCZUK_MALIGNANT_MESOTHELIOMA_UP;BORLAK_LIVER_CANCER_EGF_UP;BOYLAN_MULTIPLE_MYELOMA_C_D_DN;BROWNE_HCMV_INFECTION_14HR_DN;BROWNE_HCMV_INFECTION_20HR_DN;BROWNE_HCMV_INFECTION_2HR_DN;BRUNO_HEMATOPOIESIS;CELL_FRACTI…	3D-structure;Acetylation;Alternativesplicing;Annexin;Basementmembrane;Calcium;Calcium/phospholipid-binding;Completeproteome;Directproteinsequencing;Extracellularmatrix;Phosphoprotein;Polymorphism;Referenceproteome;Repeat;Secreted;Ublconjugation	14.7602	15.3007	16.9345	17.0059	16.8599	16.6866	16.2346	16.4061
	0.516831	-2.76568	ANXA5	P08758	ANXA5_HUMAN	Annexin A5	biological regulation;blood coagulation;cellular process;cellular response to stimulus;coagulation;hemostasis;multicellular organismal process;negative regulation of apoptosis;negative regulation of biological process;negative regulation of catalytic activity;negative regulation of cell death;negative regulation of cellular process;negative regulation of coagulation;negative regulation of molecul…	binding;calcium ion binding;calcium-dependent phospholipid binding;cation binding;enzyme inhibitor activity;enzyme regulator activity;ion binding;lipase inhibitor activity;lipid binding;metal ion binding;phospholipase inhibitor activity;phospholipid binding	adherens junction;anchoring junction;blood microparticle;cell junction;cell part;cell-substrate adherens junction;cell-substrate junction;cytoplasm;endothelial microparticle;external side of plasma membrane;extracellular membrane-bounded organelle;extracellular organelle;extracellular region part;extracellular vesicular exosome;focal adhesion;intracellular;intracellular part;membrane;membrane par…	biological regulation;cellular process;coagulation;multicellular organismal process;regulation of body fluid levels;response to chemical stimulus;response to stimulus;signal transduction	cell part;cytoplasm;extracellular organelle;intracellular;membrane;organelle;vesicle		Annexin	AMUNDSON_POOR_SURVIVAL_AFTER_GAMMA_RADIATION_2G;AMUNDSON_POOR_SURVIVAL_AFTER_GAMMA_RADIATION_8G;ANTI_APOPTOSIS;APOPTOSIS_GO;APRELIKOVA_BRCA1_TARGETS;BROWN_MYELOID_CELL_DEVELOPMENT_UP;BURTON_ADIPOGENESIS_8;CASORELLI_APL_SECONDARY_VS_DE_NOVO_UP;CELL_DEVELOPMENT;CHARAFE_BREAST_CANCER_LUMINAL_VS_MESENCHYMAL_DN;CHEN_METABOLIC_SYNDROM_NETWORK;chr4q27;CHYLA_CBFA2T3_TARGETS_UP;CYTOPLASM;DEMAGALHAES_AGING…	3D-structure;Acetylation;Annexin;Bloodcoagulation;Calcium;Calcium/phospholipid-binding;Completeproteome;Directproteinsequencing;Hemostasis;Referenceproteome;Repeat;S-nitrosylation	18.914	14.8767	18.0727	18.5691	14.1117	14.1476	17.1087	16.9336
	0.974536	-0.3035	AOC3	Q16853;Q16853-3	AOC3_HUMAN	Membrane primary amine oxidase	amine metabolic process;biological adhesion;cation transport;cell adhesion;cellular process;defense response;establishment of localization;inflammatory response;ion transport;metabolic process;nitrogen compound metabolic process;response to antibiotic;response to chemical stimulus;response to stimulus;response to stress;response to wounding;transport	aliphatic-amine oxidase activity;aminoacetone:oxygen oxidoreductase(deaminating) activity;binding;calcium ion binding;catalytic activity;cation binding;cation channel activity;cation transmembrane transporter activity;channel activity;cofactor binding;copper ion binding;identical protein binding;ion binding;ion channel activity;ion transmembrane transporter activity;metal ion binding;oxidoreducta…	cell part;cell projection;cell surface;cytoplasm;cytoplasmic part;early endosome;endoplasmic reticulum;endosome;Golgi apparatus;integral to membrane;intracellular membrane-bounded organelle;intracellular organelle;intracellular part;intrinsic to membrane;membrane;membrane part;membrane-bounded organelle;microvillus;organelle;plasma membrane	amine metabolic process;biological adhesion;cell adhesion;cellular process;establishment of localization;ion transport;metabolic process;nitrogen compound metabolic process;response to chemical stimulus;response to stimulus;response to stress;transport	cell part;cell projection;cell surface;cytoplasm;endoplasmic reticulum;endosome;Golgi apparatus;intracellular membrane-bounded organelle;intracellular organelle;membrane;microvillus;organelle;plasma membrane	beta-Alanine metabolism;Glycine, serine and threonine metabolism;Isoquinoline alkaloid biosynthesis;Phenylalanine metabolism;Tropane, piperidine and pyridine alkaloid biosynthesis;Tyrosine metabolism	Cu_amine_oxid;Cu_amine_oxidN2;Cu_amine_oxidN3	AMINE_METABOLIC_PROCESS;BENPORATH_CYCLING_GENES;BERENJENO_TRANSFORMED_BY_RHOA_DN;BERTUCCI_MEDULLARY_VS_DUCTAL_BREAST_CANCER_DN;BOQUEST_STEM_CELL_CULTURED_VS_FRESH_UP;BURTON_ADIPOGENESIS_6;CATION_BINDING;CELL_SURFACE;CHANG_POU5F1_TARGETS_UP;chr17q21;COFACTOR_BINDING;COPPER_ION_BINDING;DEFENSE_RESPONSE;DELYS_THYROID_CANCER_DN;DURAND_STROMA_MAX_UP;ELECTRON_TRANSPORT_GO_0006118;GENERATION_OF_PRECURSO…	3D-structure;Alternativesplicing;Calcium;Celladhesion;Cellmembrane;Completeproteome;Copper;Directproteinsequencing;Disulfidebond;Glycoprotein;Membrane;Metal-binding;Oxidoreductase;Polymorphism;Referenceproteome;Signal-anchor;TPQ;Transmembrane;Transmembranehelix	16.939	16.9599	16.564	16.5058	16.5389	16.753	16.6226	16.7372
	1.61388	-0.194755	APOA1	P02647	APOA1_HUMAN	Apolipoprotein A-I	adrenal gland development;alcohol metabolic process;amine metabolic process;anatomical structure development;anatomical structure morphogenesis;axon regeneration;axonogenesis;biological regulation;biosynthetic process;blood coagulation;blood vessel endothelial cell migration;C21-steroid hormone metabolic process;cell activation;cell migration;cell motility;cell part morphogenesis;cell projection …	alcohol binding;amine binding;apolipoprotein A-I receptor binding;apolipoprotein receptor binding;beta-amyloid binding;binding;cation binding;chemorepellent activity;cholesterol binding;cholesterol transporter activity;enzyme activator activity;enzyme binding;enzyme inhibitor activity;enzyme regulator activity;high-density lipoprotein particle binding;high-density lipoprotein particle receptor bi…	blood microparticle;cell part;cell surface;chylomicron;cytoplasmic membrane-bounded vesicle;cytoplasmic membrane-bounded vesicle lumen;cytoplasmic part;cytoplasmic vesicle;cytoplasmic vesicle part;cytosol;discoidal high-density lipoprotein particle;early endosome;endocytic vesicle;endocytic vesicle lumen;endoplasmic reticulum lumen;endoplasmic reticulum part;endosome;extracellular membrane-bounde…	alcohol metabolic process;amine metabolic process;anatomical structure development;anatomical structure morphogenesis;biological regulation;biosynthetic process;cell activation;cell motility;cell proliferation;cellular component assembly;cellular component morphogenesis;cellular component movement;cellular component organization;cellular lipid metabolic process;cellular membrane organization;cell…	cell part;cell surface;cytoplasmic membrane-bounded vesicle;cytosol;endosome;extracellular organelle;extracellular region;extracellular space;intracellular membrane-bounded organelle;intracellular organelle;macromolecular complex;membrane;nucleus;organelle;plasma membrane;vesicle	African trypanosomiasis;Fat digestion and absorption;PPAR signaling pathway;Vitamin digestion and absorption	Apolipoprotein	ACEVEDO_LIVER_CANCER_DN;BIOCARTA_PPARA_PATHWAY;BIOSYNTHETIC_PROCESS;CADWELL_ATG16L1_TARGETS_UP;CAR_HPX;CAR_IGFBP1;CDC42_PROTEIN_SIGNAL_TRANSDUCTION;CELL_SURFACE_RECEPTOR_LINKED_SIGNAL_TRANSDUCTION_GO_0007166;CELLULAR_LIPID_METABOLIC_PROCESS;CELLULAR_LOCALIZATION;CELLULAR_MACROMOLECULE_METABOLIC_PROCESS;CELLULAR_PROTEIN_METABOLIC_PROCESS;CERVERA_SDHB_TARGETS_2;CHEMICAL_HOMEOSTASIS;chr11q23;CYCLIN_…	3D-structure;Amyloid;Amyloidosis;Atherosclerosis;Cholesterolmetabolism;Completeproteome;Directproteinsequencing;Diseasemutation;Glycation;Glycoprotein;HDL;Lipidmetabolism;Lipidtransport;Lipoprotein;Neuropathy;Oxidation;Palmitate;Phosphoprotein;Polymorphism;Referenceproteome;Repeat;Secreted;Signal;Steroidmetabolism;Sterolmetabolism;Transport	19.5044	19.4694	19.5727	19.7001	19.3177	19.2666	19.3928	19.4617
+	2.82436	-0.482036	APOA2	P02652	APOA2_HUMAN	Apolipoprotein A-II	acute inflammatory response;acylglycerol catabolic process;acylglycerol metabolic process;alcohol metabolic process;amine metabolic process;anatomical structure morphogenesis;biological regulation;biosynthetic process;catabolic process;cellular amine metabolic process;cellular biogenic amine metabolic process;cellular biosynthetic process;cellular catabolic process;cellular component assembly;cel…	alcohol binding;amine binding;apolipoprotein receptor binding;binding;cation binding;cholesterol binding;cholesterol transporter activity;enzyme activator activity;enzyme inhibitor activity;enzyme regulator activity;high-density lipoprotein particle binding;high-density lipoprotein particle receptor binding;identical protein binding;ion binding;lipase inhibitor activity;lipid binding;lipid transp…	blood microparticle;cell part;chylomicron;cytoplasmic part;cytosol;early endosome;endoplasmic reticulum lumen;endoplasmic reticulum part;endosome;extracellular membrane-bounded organelle;extracellular organelle;extracellular region;extracellular region part;extracellular vesicular exosome;high-density lipoprotein particle;intracellular membrane-bounded organelle;intracellular organelle;intracellu…	alcohol metabolic process;amine metabolic process;anatomical structure morphogenesis;biological regulation;biosynthetic process;catabolic process;cellular component assembly;cellular component organization;cellular lipid metabolic process;cellular metabolic process;cellular nitrogen compound metabolic process;cellular process;detection of stimulus;developmental process;establishment of localizati…	cell part;cytosol;endosome;extracellular organelle;extracellular region;intracellular membrane-bounded organelle;intracellular organelle;macromolecular complex;organelle;vesicle	PPAR signaling pathway	ApoA-II	ACEVEDO_LIVER_CANCER_DN;BENPORATH_NANOG_TARGETS;BIOCARTA_PPARA_PATHWAY;BIOSYNTHETIC_PROCESS;CAGGTG_V$E12_Q6;CELLULAR_BIOSYNTHETIC_PROCESS;CELLULAR_LOCALIZATION;CELLULAR_MACROMOLECULE_METABOLIC_PROCESS;CELLULAR_PROTEIN_METABOLIC_PROCESS;CHEMICAL_HOMEOSTASIS;CHEN_LIVER_METABOLISM_QTL_CIS;chr1q21;CYCLIN_D1_KE_.V1_UP;CYTOKINE_BIOSYNTHETIC_PROCESS;CYTOKINE_METABOLIC_PROCESS;CYTOKINE_PRODUCTION;CYTOKIN…	3D-structure;Cleavageonpairofbasicresidues;Completeproteome;Directproteinsequencing;Disulfidebond;Glycoprotein;HDL;Host-virusinteraction;Lipidtransport;Oxidation;Phosphoprotein;Pyrrolidonecarboxylicacid;Referenceproteome;Secreted;Signal;Transport	25.976	25.9579	25.5997	25.6333	25.5013	25.4685	26.5024	26.5783
	0.410521	-0.334229	APOC1	P02654	APOC1_HUMAN	Apolipoprotein C-I	acylglycerol metabolic process;alcohol metabolic process;biological regulation;cellular component assembly;cellular component organization;cellular component organization or biogenesis;cellular lipid metabolic process;cellular macromolecule metabolic process;cellular metabolic process;cellular process;cholesterol efflux;cholesterol metabolic process;cholesterol transport;chylomicron remnant clear…	alcohol binding;amine binding;binding;carboxylic acid binding;cation binding;enzyme activator activity;enzyme inhibitor activity;enzyme regulator activity;fatty acid binding;ion binding;lipase inhibitor activity;lipid binding;monocarboxylic acid binding;phosphatidylcholine binding;phosphatidylcholine-sterol O-acyltransferase activator activity;phospholipase inhibitor activity;phospholipid binding…	cell part;chylomicron;cytoplasmic part;endoplasmic reticulum;extracellular membrane-bounded organelle;extracellular organelle;extracellular region part;extracellular vesicular exosome;high-density lipoprotein particle;intracellular membrane-bounded organelle;intracellular organelle;intracellular part;macromolecular complex;membrane-bounded organelle;membrane-bounded vesicle;organelle;plasma lipop…	alcohol metabolic process;biological regulation;cellular component assembly;cellular component organization;cellular lipid metabolic process;cellular metabolic process;cellular process;establishment of localization;glycerol ether metabolic process;lipid metabolic process;lipid transport;macromolecular complex assembly;macromolecule metabolic process;metabolic process;multicellular organismal proc…	cell part;endoplasmic reticulum;extracellular organelle;intracellular membrane-bounded organelle;intracellular organelle;macromolecular complex;organelle;vesicle		ApoC-I	ADDYA_ERYTHROID_DIFFERENTIATION_BY_HEMIN;AFFAR_YY1_TARGETS_DN;APPEL_IMATINIB_RESPONSE;BLALOCK_ALZHEIMERS_DISEASE_INCIPIENT_UP;BLALOCK_ALZHEIMERS_DISEASE_UP;BOCHKIS_FOXA2_TARGETS;BOQUEST_STEM_CELL_CULTURED_VS_FRESH_UP;BURTON_ADIPOGENESIS_6;CAR_HPX;CASORELLI_ACUTE_PROMYELOCYTIC_LEUKEMIA_DN;chr19q13;CYCLIN_D1_KE_.V1_UP;CYTOPLASM;CYTOPLASMIC_PART;DELYS_THYROID_CANCER_UP;DODD_NASOPHARYNGEAL_CARCINOMA_…	3D-structure;Completeproteome;Directproteinsequencing;Lipidtransport;Polymorphism;Referenceproteome;Secreted;Signal;Transport;VLDL	17.6318	17.8127	17.8336	17.9706	17.6802	17.0958	17.5095	17.5984
	0.145689	-0.0848598	APOC2	P02655	APOC2_HUMAN	Apolipoprotein C-II	biological regulation;catabolic process;cellular component organization;cellular component organization or biogenesis;cellular lipid metabolic process;cellular macromolecule metabolic process;cellular metabolic process;cellular process;cellular response to stimulus;chemical homeostasis;cholesterol efflux;cholesterol homeostasis;cholesterol transport;chylomicron remnant clearance;chylomicron remod…	binding;enzyme activator activity;enzyme binding;enzyme inhibitor activity;enzyme regulator activity;identical protein binding;lipase activator activity;lipase inhibitor activity;lipid binding;lipoprotein lipase activator activity;phospholipase activator activity;phospholipase binding;protein binding;protein dimerization activity;protein homodimerization activity	cell part;chylomicron;cytoplasmic part;early endosome;endosome;extracellular membrane-bounded organelle;extracellular organelle;extracellular region;extracellular region part;extracellular space;extracellular vesicular exosome;high-density lipoprotein particle;intermediate-density lipoprotein particle;intracellular membrane-bounded organelle;intracellular organelle;intracellular part;low-density …	biological regulation;catabolic process;cellular component organization;cellular lipid metabolic process;cellular metabolic process;cellular process;detection of stimulus;establishment of localization;homeostatic process;lipid metabolic process;lipid transport;macromolecule metabolic process;metabolic process;multicellular organismal process;primary metabolic process;regulation of transport;respo…	cell part;endosome;extracellular organelle;extracellular region;extracellular space;intracellular membrane-bounded organelle;intracellular organelle;macromolecular complex;organelle;vesicle		Apo-CII	AKT_UP_MTOR_DN.V1_UP;BAUS_TFF2_TARGETS_UP;BRIDEAU_IMPRINTED_GENES;CADWELL_ATG16L1_TARGETS_UP;CARBOXYLESTERASE_ACTIVITY;CELLULAR_LIPID_METABOLIC_PROCESS;chr19q13;DELYS_THYROID_CANCER_UP;ENZYME_ACTIVATOR_ACTIVITY;ENZYME_BINDING;ENZYME_REGULATOR_ACTIVITY;ESC_J1_UP_LATE.V1_UP;ESC_V6.5_UP_LATE.V1_UP;GNF2_CEBPA;GNF2_GSTM1;GNF2_HPN;GNF2_HPX;GNF2_LCAT;GNF2_TST;GRADE_COLON_CANCER_UP;GSE11864_UNTREATED_VS_…	3D-structure;Chylomicron;Completeproteome;Directproteinsequencing;Diseasemutation;Glycoprotein;HDL;Hyperlipidemia;LDL;Lipiddegradation;Lipidmetabolism;Lipidtransport;Polymorphism;Referenceproteome;Secreted;Sialicacid;Signal;Transport;VLDL	20.3449	20.3986	20.5444	20.6904	20.0869	20.4869	20.3497	20.5619
	2.31953	-0.26303	APOC3	P02656	APOC3_HUMAN	Apolipoprotein C-III	acylglycerol catabolic process;acylglycerol metabolic process;alcohol metabolic process;biological regulation;carbohydrate homeostasis;catabolic process;cell surface receptor linked signaling pathway;cellular catabolic process;cellular chemical homeostasis;cellular component assembly;cellular component organization;cellular component organization or biogenesis;cellular glucose homeostasis;cellula…	binding;cholesterol binding;enzyme inhibitor activity;enzyme regulator activity;high-density lipoprotein particle receptor binding;lipase inhibitor activity;lipid binding;lipoprotein particle receptor binding;phospholipid binding;protein binding;receptor binding;steroid binding;sterol binding	cell part;chylomicron;cytoplasmic part;early endosome;endosome;extracellular membrane-bounded organelle;extracellular organelle;extracellular region;extracellular region part;extracellular space;extracellular vesicular exosome;high-density lipoprotein particle;intermediate-density lipoprotein particle;intracellular membrane-bounded organelle;intracellular organelle;intracellular part;macromolecul…	alcohol metabolic process;biological regulation;catabolic process;cellular component assembly;cellular component organization;cellular homeostasis;cellular lipid metabolic process;cellular metabolic process;cellular process;detection of stimulus;establishment of localization;glycerol ether metabolic process;homeostatic process;lipid metabolic process;lipid transport;macromolecular complex assembl…	cell part;endosome;extracellular organelle;extracellular region;extracellular space;intracellular membrane-bounded organelle;intracellular organelle;macromolecular complex;organelle;vesicle	PPAR signaling pathway	Apo-CIII	CDC42_PROTEIN_SIGNAL_TRANSDUCTION;CELL_SURFACE_RECEPTOR_LINKED_SIGNAL_TRANSDUCTION_GO_0007166;CELLULAR_LIPID_METABOLIC_PROCESS;chr11q23;ESTABLISHMENT_OF_LOCALIZATION;FEVR_CTNNB1_TARGETS_UP;G_PROTEIN_COUPLED_RECEPTOR_PROTEIN_SIGNALING_PATHWAY;GCM_BNIP1;GCM_CDH5;GCM_DPF2;GCM_FANCC;GCM_HMGA2;GCM_MYCL1;GCM_PTPRU;GCM_RING1;GCM_SMARCD1;GCM_SUPT4H1;GCM_TEC;GNF2_CEBPA;GNF2_GSTM1;GNF2_HPN;GNF2_HPX;GNF2_LC…	3D-structure;Chylomicron;Completeproteome;Directproteinsequencing;Diseasemutation;Glycoprotein;Lipiddegradation;Lipidmetabolism;Lipidtransport;Polymorphism;Referenceproteome;Secreted;Sialicacid;Signal;Transport;VLDL	20.9648	20.9285	20.9153	20.8822	20.6815	20.6857	20.5347	20.5806
	0.523076	-0.468804	APOD	P05090	APOD_HUMAN	Apolipoprotein D	aging;alcohol metabolic process;anatomical structure development;anatomical structure formation involved in morphogenesis;anatomical structure morphogenesis;angiogenesis;axon regeneration;axonogenesis;biological regulation;brain development;carbohydrate metabolic process;cell part morphogenesis;cell projection morphogenesis;cell projection organization;cellular carbohydrate metabolic process;cell…	binding;cholesterol binding;lipid binding;lipid transporter activity;steroid binding;sterol binding;substrate-specific transporter activity;transporter activity	cell body;cell part;cell projection;cytoplasmic part;cytosolic part;cytosolic ribosome;dendrite;endoplasmic reticulum;extracellular membrane-bounded organelle;extracellular organelle;extracellular region;extracellular region part;extracellular space;extracellular vesicular exosome;intracellular membrane-bounded organelle;intracellular non-membrane-bounded organelle;intracellular organelle;intrace…	aging;alcohol metabolic process;anatomical structure development;anatomical structure formation involved in morphogenesis;anatomical structure morphogenesis;biological regulation;carbohydrate metabolic process;cellular component morphogenesis;cellular component organization;cellular metabolic process;cellular process;developmental process;establishment of localization;growth;lipid metabolic proce…	cell body;cell part;cell projection;endoplasmic reticulum;extracellular organelle;extracellular region;extracellular space;intracellular membrane-bounded organelle;intracellular non-membrane-bounded organelle;intracellular organelle;macromolecular complex;neuron projection;neuronal cell body;organelle;ribonucleoprotein complex;ribosome;vesicle		Lipocalin	ABE_INNER_EAR;AIYAR_COBRA1_TARGETS_UP;APPEL_IMATINIB_RESPONSE;ASTON_MAJOR_DEPRESSIVE_DISORDER_DN;ATF2_UP.V1_UP;BAELDE_DIABETIC_NEPHROPATHY_DN;BOQUEST_STEM_CELL_CULTURED_VS_FRESH_DN;BOQUEST_STEM_CELL_UP;BORCZUK_MALIGNANT_MESOTHELIOMA_DN;CAGCTG_V$AP4_Q5;CHANG_CORE_SERUM_RESPONSE_DN;COLIN_PILOCYTIC_ASTROCYTOMA_VS_GLIOBLASTOMA_UP;CROMER_TUMORIGENESIS_DN;CTTTGT_V$LEF1_Q2;DARWICHE_PAPILLOMA_RISK_HIGH_D…	3D-structure;Completeproteome;Directproteinsequencing;Disulfidebond;Glycoprotein;Lipid-binding;Polymorphism;Pyrrolidonecarboxylicacid;Referenceproteome;Secreted;Signal;Transport	19.9089	20.1225	19.7732	19.5813	19.2262	19.8676	19.9155	20.2587
	0.223601	-1.11067	APOE	P02649	APOE_HUMAN	Apolipoprotein E	acylglycerol catabolic process;acylglycerol metabolic process;aging;alcohol metabolic process;alpha-amino-3-hydroxy-5-methyl-4-isoxazole propionate receptor clustering;anatomical structure morphogenesis;artery morphogenesis;axon regeneration;axonogenesis;biological regulation;biosynthetic process;blood vessel morphogenesis;calcium ion homeostasis;carboxylic acid transport;catabolic process;cation…	antioxidant activity;beta-amyloid binding;binding;carbohydrate binding;cation binding;cholesterol binding;cholesterol transporter activity;cytoskeletal protein binding;enzyme activator activity;enzyme regulator activity;glycosaminoglycan binding;heparin binding;hydroxyapatite binding;identical protein binding;ion binding;lipid binding;lipid transporter activity;lipoprotein particle binding;lipopr…	blood microparticle;cell body;cell part;cell projection;chylomicron;cytoplasm;cytoplasmic membrane-bounded vesicle lumen;cytoplasmic part;cytoplasmic vesicle part;cytoskeletal part;dendrite;discoidal high-density lipoprotein particle;early endosome;endocytic vesicle lumen;endoplasmic reticulum;endosome;envelope;extracellular matrix;extracellular membrane-bounded organelle;extracellular organelle;…	aging;alcohol metabolic process;anatomical structure morphogenesis;biological regulation;biosynthetic process;catabolic process;cell communication;cell differentiation;cell-cell signaling;cellular component assembly;cellular component morphogenesis;cellular component organization;cellular homeostasis;cellular ion homeostasis;cellular lipid metabolic process;cellular localization;cellular membrane…	cell body;cell part;cell projection;cytoplasm;endoplasmic reticulum;endosome;extracellular matrix;extracellular organelle;extracellular region;extracellular space;Golgi apparatus;intracellular membrane-bounded organelle;intracellular organelle;lysosome;macromolecular complex;membrane;neuron projection;neuronal cell body;nuclear envelope;nucleus;organelle;plasma membrane;protein complex;vacuole;ve…	Alzheimer's disease	Apolipoprotein	ABE_VEGFA_TARGETS_2HR;ABE_VEGFA_TARGETS_30MIN;ABRAHAM_ALPC_VS_MULTIPLE_MYELOMA_UP;ACEVEDO_METHYLATED_IN_LIVER_CANCER_DN;ANATOMICAL_STRUCTURE_DEVELOPMENT;ANATOMICAL_STRUCTURE_MORPHOGENESIS;APOPTOSIS_GO;APPEL_IMATINIB_RESPONSE;AXONOGENESIS;BEHAVIOR;BERTUCCI_MEDULLARY_VS_DUCTAL_BREAST_CANCER_UP;BMI1_DN_MEL18_DN.V1_DN;BOCHKIS_FOXA2_TARGETS;BOQUEST_STEM_CELL_CULTURED_VS_FRESH_DN;BOQUEST_STEM_CELL_CULT…	3D-structure;Alzheimerdisease;Amyloidosis;Cholesterolmetabolism;Chylomicron;Completeproteome;Directproteinsequencing;Diseasemutation;Glycation;Glycoprotein;HDL;Heparin-binding;Hyperlipidemia;Lipidmetabolism;Lipidtransport;Neurodegeneration;Oxidation;Phosphoprotein;Polymorphism;Referenceproteome;Repeat;Secreted;Signal;Steroidmetabolism;Sterolmetabolism;Transport;VLDL	20.7066	17.1338	17.8346	17.4398	17.8378	17.7814	19.1738	19.1265
	1.74923	-0.588984	APOH	P02749	APOH_HUMAN	Beta-2-glycoprotein 1	acylglycerol metabolic process;acylglycerol transport;biological regulation;blood coagulation, intrinsic pathway;cellular lipid metabolic process;cellular metabolic process;cellular process;establishment of localization;glycerol ether metabolic process;glycerolipid metabolic process;lipid metabolic process;lipid transport;macromolecule metabolic process;metabolic process;negative regulation of an…	binding;carbohydrate binding;enzyme activator activity;enzyme regulator activity;glycoprotein binding;glycosaminoglycan binding;heparin binding;identical protein binding;lipase activator activity;lipid binding;lipoprotein lipase activator activity;pattern binding;phospholipid binding;polysaccharide binding;protein binding	cell part;cell surface;chylomicron;extracellular membrane-bounded organelle;extracellular organelle;extracellular region part;extracellular space;extracellular vesicular exosome;high-density lipoprotein particle;macromolecular complex;membrane-bounded organelle;membrane-bounded vesicle;organelle;plasma lipoprotein particle;protein-lipid complex;triglyceride-rich lipoprotein particle;very-low-dens…	biological regulation;cellular lipid metabolic process;cellular metabolic process;cellular process;establishment of localization;glycerol ether metabolic process;lipid metabolic process;lipid transport;macromolecule metabolic process;metabolic process;primary metabolic process;protein maturation;protein metabolic process;response to stimulus;small molecule metabolic process;transport	cell part;cell surface;extracellular organelle;extracellular space;macromolecular complex;organelle;vesicle		Sushi;Sushi_2	BOCHKIS_FOXA2_TARGETS;BRCA1_DN.V1_UP;FLECHNER_BIOPSY_KIDNEY_TRANSPLANT_REJECTED_VS_OK_DN;GNF2_HPN;GNF2_HPX;GRAESSMANN_APOPTOSIS_BY_DOXORUBICIN_UP;GRAESSMANN_RESPONSE_TO_MC_AND_DOXORUBICIN_UP;GSE10325_MYELOID_VS_LUPUS_MYELOID_UP;GSE13411_IGM_MEMORY_BCELL_VS_PLASMA_CELL_UP;GSE13411_PLASMA_CELL_VS_MEMORY_BCELL_DN;GSE13485_CTRL_VS_DAY21_YF17D_VACCINE_PBMC_DN;GSE13485_DAY3_VS_DAY21_YF17D_VACCINE_PBMC_…	3D-structure;Completeproteome;Directproteinsequencing;Disulfidebond;Glycoprotein;Heparin-binding;Polymorphism;Referenceproteome;Repeat;Secreted;Signal;Sushi	23.4923	23.6516	22.8253	22.9758	22.9857	22.9802	22.8148	22.9026
	0.619303	-0.328357	APOM	O95445;O95445-2	APOM_HUMAN	Apolipoprotein M	biological regulation;cellular component assembly;cellular component organization;cellular component organization or biogenesis;cellular lipid metabolic process;cellular macromolecule metabolic process;cellular metabolic process;cellular process;cellular response to stimulus;chemical homeostasis;cholesterol efflux;cholesterol homeostasis;cholesterol transport;detection of abiotic stimulus;detecti…	antioxidant activity;binding;lipid binding;lipid transporter activity;phospholipid binding;substrate-specific transporter activity;transporter activity	cell part;discoidal high-density lipoprotein particle;extracellular membrane-bounded organelle;extracellular organelle;extracellular region;extracellular region part;extracellular vesicular exosome;high-density lipoprotein particle;integral to membrane;integral to plasma membrane;intrinsic to membrane;intrinsic to plasma membrane;low-density lipoprotein particle;macromolecular complex;membrane pa…	biological regulation;cellular component assembly;cellular component organization;cellular lipid metabolic process;cellular metabolic process;cellular process;detection of stimulus;establishment of localization;homeostatic process;lipid metabolic process;lipid transport;macromolecular complex assembly;macromolecule metabolic process;metabolic process;multicellular organismal process;primary metab…	cell part;extracellular organelle;extracellular region;macromolecular complex;organelle;vesicle		ApoM	ACEVEDO_NORMAL_TISSUE_ADJACENT_TO_LIVER_TUMOR_UP;BENPORATH_NANOG_TARGETS;BROWNE_HCMV_INFECTION_30MIN_UP;BROWNE_HCMV_INFECTION_48HR_UP;BRUINS_UVC_RESPONSE_VIA_TP53_GROUP_A;CAR_IGFBP1;CELLULAR_LIPID_METABOLIC_PROCESS;CERVERA_SDHB_TARGETS_2;chr6p21;ESC_J1_UP_LATE.V1_UP;ESC_V6.5_UP_LATE.V1_UP;FLECHNER_BIOPSY_KIDNEY_TRANSPLANT_REJECTED_VS_OK_DN;GAZDA_DIAMOND_BLACKFAN_ANEMIA_ERYTHROID_DN;GENERATION_OF_…	3D-structure;Alternativesplicing;Completeproteome;Directproteinsequencing;Disulfidebond;Glycoprotein;HDL;Lipidtransport;Referenceproteome;Secreted;Signal;Transport	18.149	18.5282	17.8188	17.8787	17.9507	18.0698	17.9018	17.6692
	0.478179	0.552746	APP	Q06481;Q06481-2;Q06481-3;Q06481-4;Q06481-5;Q06481-6;P05067;P05067-3;P05067-4;P05067-5;P05067-6;P05067-7;P05067-8;P05067-9;P05067-10;P05067-11;Q5IS80	A4_HUMAN;A4_PANTR	Amyloid-beta precursor protein	adult behavior;adult locomotory behavior;alcohol metabolic process;anatomical structure development;anatomical structure morphogenesis;apoptosis;associative learning;axon cargo transport;axon choice point recognition;axon midline choice point recognition;axonogenesis;behavior;behavioral interaction between organisms;biological adhesion;biological regulation;blood coagulation;calcium ion homeostas…	acetylcholine receptor binding;binding;carbohydrate binding;cation binding;DNA binding;endopeptidase inhibitor activity;endopeptidase regulator activity;enzyme activator activity;enzyme binding;enzyme inhibitor activity;enzyme regulator activity;glycosaminoglycan binding;heparin binding;identical protein binding;ion binding;metal ion binding;nucleic acid binding;pattern binding;peptidase activato…	apical part of cell;axon;cell junction;cell part;cell projection;cell projection part;cell surface;cell-cell junction;ciliary rootlet;cilium part;coated pit;coated vesicle;cytoplasm;cytoplasmic membrane-bounded vesicle;cytoplasmic membrane-bounded vesicle lumen;cytoplasmic part;cytoplasmic vesicle;cytoplasmic vesicle part;cytoskeletal part;cytosol;dendritic shaft;dendritic spine;endosomal part;en…	alcohol metabolic process;anatomical structure development;anatomical structure morphogenesis;behavior;behavioral interaction between organisms;biological adhesion;biological regulation;cell activation;cell adhesion;cell death;cell growth;cell maturation;cell recognition;cellular component assembly;cellular component morphogenesis;cellular component movement;cellular component organization;cellul…	apical part of cell;cell part;cell projection;cell surface;cytoplasm;cytoplasmic membrane-bounded vesicle;cytosol;endosome;extracellular organelle;extracellular region;extracellular space;Golgi apparatus;intracellular membrane-bounded organelle;intracellular organelle;macromolecular complex;membrane;neuron projection;nucleus;organelle;plasma membrane;protein complex;receptor complex;synapse;vesic…	Alzheimer's disease	APP_amyloid;APP_Cu_bd;APP_E2;APP_N;Beta-APP;Kunitz_BPTI	AAANWWTGC_UNKNOWN;AACTTT_UNKNOWN;AAGCACT,MIR-520F;ABRAHAM_ALPC_VS_MULTIPLE_MYELOMA_UP;ACEVEDO_LIVER_CANCER_DN;ACTGTAG,MIR-139;AGCACTT,MIR-93,MIR-302A,MIR-302B,MIR-302C,MIR-302D,MIR-372,MIR-373,MIR-520E,MIR-520A,MIR-526B,MIR-520B,MIR-520C,MIR-520D;AKL_HTLV1_INFECTION_UP;ALONSO_METASTASIS_EMT_UP;ALONSO_METASTASIS_NEURAL_UP;ALONSO_METASTASIS_UP;APRELIKOVA_BRCA1_TARGETS;ATGTACA,MIR-493;ATTACAT,MIR-38…	3D-structure;Alternativesplicing;Alzheimerdisease;Amyloid;Amyloidosis;Apoptosis;Celladhesion;Cellmembrane;Coatedpit;Completeproteome;Copper;Directproteinsequencing;Diseasemutation;Disulfidebond;DNA-binding;Endocytosis;Glycoprotein;Heparin-binding;Iron;Membrane;Metal-binding;Neurodegeneration;Notchsignalingpathway;Nucleus;Oxidation;Phosphoprotein;Polymorphism;Proteaseinhibitor;Proteoglycan;Referen…	17.4159	16.5458	16.2588	16.2831	17.5044	17.5628	16.565	16.4772
	0.277451	0.331608	ARF4	P18085	ARF4_HUMAN	ADP-ribosylation factor 4	activation of phospholipase D activity;anatomical structure development;biological regulation;brain development;cell migration;cell motility;cell surface receptor linked signaling pathway;cellular component movement;cellular component organization;cellular component organization at cellular level;cellular component organization or biogenesis;cellular component organization or biogenesis at cellul…	binding;catalytic activity;epidermal growth factor receptor binding;growth factor receptor binding;GTP binding;GTPase activity;guanyl nucleotide binding;guanyl ribonucleotide binding;hydrolase activity;hydrolase activity, acting on acid anhydrides;hydrolase activity, acting on acid anhydrides, in phosphorus-containing anhydrides;nucleoside-triphosphatase activity;nucleotide binding;protein bindin…	cell part;cell projection membrane;cell projection part;cytoplasmic part;cytosol;extracellular membrane-bounded organelle;extracellular organelle;extracellular region part;extracellular vesicular exosome;Golgi apparatus;intracellular membrane-bounded organelle;intracellular organelle;intracellular part;leading edge membrane;membrane;membrane part;membrane-bounded organelle;membrane-bounded vesicl…	anatomical structure development;biological regulation;cell motility;cellular component movement;cellular component organization;cellular metabolic process;cellular process;developmental process;establishment of localization;locomotion;macromolecule metabolic process;macromolecule modification;metabolic process;organelle organization;primary metabolic process;protein metabolic process;protein mod…	cell part;cytosol;extracellular organelle;Golgi apparatus;intracellular membrane-bounded organelle;intracellular organelle;membrane;organelle;vesicle		Arf	ACATATC,MIR-190;ATGTAGC,MIR-221,MIR-222;BENPORATH_MYC_TARGETS_WITH_EBOX;BENPORATH_NANOG_TARGETS;BENPORATH_SOX2_TARGETS;BLALOCK_ALZHEIMERS_DISEASE_DN;BLUM_RESPONSE_TO_SALIRASIB_UP;CAFFAREL_RESPONSE_TO_THC_24HR_5_DN;CAGCTG_V$AP4_Q5;CATTGTYY_V$SOX9_B1;CHEOK_RESPONSE_TO_HD_MTX_DN;chr3p21;CREIGHTON_ENDOCRINE_THERAPY_RESISTANCE_5;DANG_BOUND_BY_MYC;DANG_REGULATED_BY_MYC_DN;DELACROIX_RAR_BOUND_ES;DIAZ_CH…	3D-structure;Completeproteome;ER-Golgitransport;Golgiapparatus;GTP-binding;Lipoprotein;Myristate;Nucleotide-binding;Polymorphism;Proteintransport;Referenceproteome;Transport	14.665	14.1558	16.1005	16.0254	14.3858	15.0982	15.2858	15.022
	0.0720437	-0.170449	ARHGDIA	P52565	GDIR1_HUMAN	Rho GDP-dissociation inhibitor 1	biological regulation;cell surface receptor linked signaling pathway;cellular component movement;cellular process;cellular response to stimulus;enzyme linked receptor protein signaling pathway;intracellular signal transduction;negative regulation of apoptosis;negative regulation of axonogenesis;negative regulation of biological process;negative regulation of cell adhesion;negative regulation of c…	enzyme activator activity;enzyme regulator activity;GDP-dissociation inhibitor activity;GTPase activator activity;GTPase regulator activity;nucleoside-triphosphatase regulator activity;Rho GDP-dissociation inhibitor activity;small GTPase regulator activity	cell part;cytoplasmic part;cytoskeleton;cytosol;extracellular membrane-bounded organelle;extracellular organelle;extracellular region part;extracellular vesicular exosome;immunological synapse;intracellular non-membrane-bounded organelle;intracellular organelle;intracellular part;membrane part;membrane-bounded organelle;membrane-bounded vesicle;non-membrane-bounded organelle;organelle;plasma memb…	biological regulation;cellular component movement;cellular process;response to stimulus;signal transduction	cell part;cytoskeleton;cytosol;extracellular organelle;intracellular non-membrane-bounded organelle;intracellular organelle;organelle;vesicle	Neurotrophin signaling pathway;Vasopressin-regulated water reabsorption	Rho_GDI	ACCAAAG,MIR-9;AMIT_EGF_RESPONSE_240_HELA;AMIT_EGF_RESPONSE_480_HELA;ANTI_APOPTOSIS;APOPTOSIS_GO;CAGTATT,MIR-200B,MIR-200C,MIR-429;CELL_DEVELOPMENT;CHEN_METABOLIC_SYNDROM_NETWORK;chr17q25;CYTOSKELETON;DAZARD_RESPONSE_TO_UV_NHEK_UP;DAZARD_UV_RESPONSE_CLUSTER_G4;ELVIDGE_HYPOXIA_DN;ENK_UV_RESPONSE_KERATINOCYTE_UP;ENZYME_REGULATOR_ACTIVITY;FOURNIER_ACINAR_DEVELOPMENT_LATE_2;GAJATE_RESPONSE_TO_TRABECTE…	3D-structure;Acetylation;Alternativesplicing;Completeproteome;Cytoplasm;Directproteinsequencing;Diseasemutation;GTPaseactivation;Phosphoprotein;Referenceproteome	16.1391	14.7683	17.6052	17.8954	14.9126	15.654	13.7917	15.7248
	0.949181	-0.254228	ATRN	O75882;O75882-2;O75882-3	ATRN_HUMAN	Attractin	anatomical structure development;axon ensheathment;biological regulation;cellular process;cerebellum development;defense response;developmental process;ensheathment of neurons;inflammatory response;myelination;pigmentation;regulation of biological process;regulation of growth;regulation of multicellular organism growth;regulation of multicellular organismal process;response to chemical stimulus;r…	binding;carbohydrate binding;receptor activity	cell part;cytoplasm;extracellular membrane-bounded organelle;extracellular organelle;extracellular region part;extracellular space;extracellular vesicular exosome;integral to membrane;integral to plasma membrane;intracellular part;intrinsic to membrane;intrinsic to plasma membrane;membrane;membrane part;membrane-bounded organelle;membrane-bounded vesicle;organelle;plasma membrane;plasma membrane …	anatomical structure development;biological regulation;cellular process;developmental process;pigmentation;response to chemical stimulus;response to oxidative stress;response to stimulus;response to stress	cell part;cytoplasm;extracellular organelle;extracellular space;membrane;organelle;plasma membrane;vesicle		CUB;Kelch_1;Lectin_C;PSI	ACEVEDO_LIVER_TUMOR_VS_NORMAL_ADJACENT_TISSUE_UP;BLALOCK_ALZHEIMERS_DISEASE_DN;BOYAULT_LIVER_CANCER_SUBCLASS_G12_UP;BROWNE_HCMV_INFECTION_10HR_UP;BROWNE_HCMV_INFECTION_16HR_UP;BROWNE_HCMV_INFECTION_20HR_UP;BUYTAERT_PHOTODYNAMIC_THERAPY_STRESS_DN;CAGCCTC,MIR-485-5P;chr20p13;CTCTGGA,MIR-520A,MIR-525;CTTGTAT,MIR-381;DACOSTA_UV_RESPONSE_VIA_ERCC3_DN;DACOSTA_UV_RESPONSE_VIA_ERCC3_TTD_DN;DACOSTA_UV_RES…	Alternativesplicing;Cellmembrane;Completeproteome;Directproteinsequencing;Disulfidebond;EGF-likedomain;Glycoprotein;Inflammatoryresponse;Kelchrepeat;LamininEGF-likedomain;Lectin;Membrane;Polymorphism;Receptor;Referenceproteome;Repeat;Secreted;Signal;Transmembrane;Transmembranehelix	21.0204	21.1237	20.6064	20.7626	20.7402	20.8955	21.0165	21.0277
+	2.21067	-0.883661	AZGP1	P25311	ZA2G_HUMAN	Zinc-alpha-2-glycoprotein	anatomical structure homeostasis;antigen processing and presentation;antigen processing and presentation of peptide antigen;antigen processing and presentation of peptide antigen via MHC class I;biological adhesion;biological regulation;cell adhesion;cellular process;detection of chemical stimulus;detection of chemical stimulus involved in sensory perception;detection of chemical stimulus involve…	antigen binding;binding;catalytic activity;glycoprotein binding;hydrolase activity;hydrolase activity, acting on ester bonds;macromolecule transmembrane transporter activity;nuclease activity;peptide antigen binding;peptide binding;protein binding;protein transmembrane transporter activity;protein transporter activity;ribonuclease activity;substrate-specific transmembrane transporter activity;sub…	cell part;extracellular membrane-bounded organelle;extracellular organelle;extracellular region;extracellular region part;extracellular space;extracellular vesicular exosome;intracellular membrane-bounded organelle;intracellular organelle;intracellular part;macromolecular complex;membrane;membrane part;membrane-bounded organelle;membrane-bounded vesicle;MHC class I protein complex;MHC protein com…	biological adhesion;biological regulation;cell adhesion;cellular process;detection of stimulus;establishment of localization;homeostatic process;immune system process;protein transport;response to chemical stimulus;response to stimulus;transmembrane transport;transport	cell part;extracellular organelle;extracellular region;extracellular space;intracellular membrane-bounded organelle;intracellular organelle;macromolecular complex;membrane;MHC protein complex;nucleus;organelle;plasma membrane;protein complex;vesicle		C1-set;MHC_I	ACEVEDO_LIVER_CANCER_DN;ACEVEDO_LIVER_TUMOR_VS_NORMAL_ADJACENT_TISSUE_DN;BLALOCK_ALZHEIMERS_DISEASE_UP;CAIRO_HEPATOBLASTOMA_DN;CHANDRAN_METASTASIS_DN;CHARAFE_BREAST_CANCER_LUMINAL_VS_MESENCHYMAL_UP;CHIANG_LIVER_CANCER_SUBCLASS_PROLIFERATION_DN;chr7q22;DOANE_BREAST_CANCER_CLASSES_UP;DOANE_BREAST_CANCER_ESR1_UP;DOANE_RESPONSE_TO_ANDROGEN_UP;ENK_UV_RESPONSE_EPIDERMIS_DN;FALVELLA_SMOKERS_WITH_LUNG_CA…	3D-structure;Completeproteome;Directproteinsequencing;Disulfidebond;Glycoprotein;Pyrrolidonecarboxylicacid;Referenceproteome;Secreted;Signal	21.7787	21.9175	21.2803	21.3161	20.9588	20.9702	20.7287	20.6804
	1.52541	0.779926	B2M	P61769	B2MG_HUMAN	Beta-2-microglobulin	anatomical structure homeostasis;antigen processing and presentation;antigen processing and presentation of exogenous antigen;antigen processing and presentation of exogenous peptide antigen;antigen processing and presentation of exogenous peptide antigen via MHC class I;antigen processing and presentation of exogenous peptide antigen via MHC class I, TAP-dependent;antigen processing and presenta…	binding;identical protein binding;protein binding	adherens junction;anchoring junction;cell junction;cell part;cell-substrate adherens junction;cell-substrate junction;coated vesicle membrane;cytoplasm;cytoplasmic part;cytoplasmic vesicle membrane;cytoplasmic vesicle part;early endosome lumen;early endosome membrane;endocytic vesicle membrane;endoplasmic reticulum lumen;endoplasmic reticulum part;endosomal part;endosome lumen;endosome membrane;E…	biological regulation;cell activation;cell differentiation;cellular metabolic process;cellular process;developmental process;homeostatic process;immune system process;macromolecule metabolic process;metabolic process;primary metabolic process;protein folding;protein metabolic process;response to biotic stimulus;response to chemical stimulus;response to drug;response to stimulus;response to stress…	cell part;cytoplasm;extracellular organelle;extracellular region;extracellular space;Golgi apparatus;intracellular membrane-bounded organelle;intracellular organelle;macromolecular complex;membrane;MHC protein complex;organelle;plasma membrane;protein complex;vesicle	Antigen processing and presentation	C1-set	ACEVEDO_LIVER_CANCER_UP;BASSO_HAIRY_CELL_LEUKEMIA_DN;BECKER_TAMOXIFEN_RESISTANCE_UP;BENPORATH_NANOG_TARGETS;BIOCARTA_CTL_PATHWAY;BIOCARTA_NKCELLS_PATHWAY;BLALOCK_ALZHEIMERS_DISEASE_DN;BROWNE_HCMV_INFECTION_10HR_DN;BROWNE_HCMV_INFECTION_18HR_DN;BROWNE_HCMV_INFECTION_24HR_DN;CAIRO_HEPATOBLASTOMA_CLASSES_DN;CASTELLANO_NRAS_TARGETS_UP;CHANDRAN_METASTASIS_DN;CHARAFE_BREAST_CANCER_LUMINAL_VS_BASAL_DN;C…	3D-structure;Amyloid;Amyloidosis;Completeproteome;Directproteinsequencing;Diseasemutation;Disulfidebond;Glycation;Glycoprotein;Immunity;Immunoglobulindomain;MHCI;Pyrrolidonecarboxylicacid;Referenceproteome;Secreted;Signal	18.5997	18.8236	18.3203	18.0929	19.4112	19.5719	18.8454	18.8734
	0.25508	0.760608	B4GALT1	P15291;P15291-2	B4GT1_HUMAN	Beta-1,4-galactosyltransferase 1	acute inflammatory response;alcohol metabolic process;amine metabolic process;aminoglycan biosynthetic process;aminoglycan metabolic process;anatomical structure development;anatomical structure formation involved in morphogenesis;anatomical structure morphogenesis;angiogenesis;angiogenesis involved in wound healing;binding of sperm to zona pellucida;biological adhesion;biological regulation;bios…	alpha-tubulin binding;beta-N-acetylglucosaminylglycopeptide beta-1,4-galactosyltransferase activity;beta-tubulin binding;binding;catalytic activity;cation binding;cytoskeletal protein binding;galactosyltransferase activity;identical protein binding;ion binding;lactose synthase activity;manganese ion binding;metal ion binding;N-acetyllactosamine synthase activity;protein binding;protein dimerizati…	anchoring junction;basolateral plasma membrane;brush border membrane;cell junction;cell part;cell projection;cell projection membrane;cell projection part;cell-cell junction;cytoplasmic part;desmosome;external encapsulating structure;external side of plasma membrane;extracellular membrane-bounded organelle;extracellular organelle;extracellular region part;extracellular space;extracellular vesicul…	alcohol metabolic process;amine metabolic process;anatomical structure development;anatomical structure formation involved in morphogenesis;anatomical structure morphogenesis;biological adhesion;biological regulation;biosynthetic process;carbohydrate metabolic process;cell adhesion;cell development;cell motility;cell recognition;cellular component movement;cellular component organization;cellular…	cell part;cell projection;external encapsulating structure;extracellular organelle;extracellular space;filopodium;glycocalyx;Golgi apparatus;intracellular membrane-bounded organelle;intracellular organelle;membrane;organelle;plasma membrane;vesicle	Galactose metabolism;Glycosaminoglycan biosynthesis - keratan sulfate;Glycosphingolipid biosynthesis - lacto and neolacto series;N-Glycan biosynthesis;Other types of O-glycan biosynthesis;Various types of N-glycan biosynthesis	Glyco_transf_7C;Glyco_transf_7N	AMIT_EGF_RESPONSE_480_HELA;APICAL_JUNCTION_COMPLEX;APICOLATERAL_PLASMA_MEMBRANE;AZARE_NEOPLASTIC_TRANSFORMATION_BY_STAT3_DN;AZARE_STAT3_TARGETS;BASOLATERAL_PLASMA_MEMBRANE;BCAT_BILD_ET_AL_UP;BHAT_ESR1_TARGETS_NOT_VIA_AKT1_UP;BHAT_ESR1_TARGETS_VIA_AKT1_UP;BIDUS_METASTASIS_DN;BILD_HRAS_ONCOGENIC_SIGNATURE;BIOSYNTHETIC_PROCESS;BORCZUK_MALIGNANT_MESOTHELIOMA_DN;BRUINS_UVC_RESPONSE_LATE;BRUSH_BORDER;C…	3D-structure;Alternativeinitiation;Cellmembrane;Cellprojection;Completeproteome;Congenitaldisorderofglycosylation;Directproteinsequencing;Disulfidebond;Glycoprotein;Glycosyltransferase;Golgiapparatus;Manganese;Membrane;Metal-binding;Polymorphism;Referenceproteome;Secreted;Signal-anchor;Transferase;Transmembrane;Transmembranehelix	15.1212	15.049	14.7418	17.4405	16.9299	14.7615	16.4163	16.7004
	0.947741	-0.274956	BCHE	P06276	CHLE_HUMAN	Cholinesterase	alcohol metabolic process;alkaloid metabolic process;amine metabolic process;behavior;biological regulation;cell differentiation;cellular amine metabolic process;cellular biogenic amine metabolic process;cellular developmental process;cellular macromolecule metabolic process;cellular metabolic process;cellular nitrogen compound metabolic process;cellular process;cellular protein metabolic process…	acetylcholinesterase activity;alcohol binding;amine binding;beta-amyloid binding;binding;carboxylic ester hydrolase activity;catalytic activity;cation binding;choline binding;cholinesterase activity;enzyme binding;hydrolase activity;hydrolase activity, acting on ester bonds;identical protein binding;ion binding;protein binding;quaternary ammonium group binding	blood microparticle;cell part;cytoplasmic part;endoplasmic reticulum lumen;endoplasmic reticulum part;extracellular region;extracellular region part;intracellular organelle lumen;intracellular organelle part;intracellular part;membrane;membrane-enclosed lumen;nuclear envelope lumen;nuclear part;organelle envelope lumen;organelle lumen;organelle part	alcohol metabolic process;amine metabolic process;behavior;biological regulation;cell differentiation;cellular metabolic process;cellular nitrogen compound metabolic process;cellular process;developmental process;drug metabolic process;heterocycle metabolic process;macromolecule metabolic process;metabolic process;multicellular organismal process;neurological system process;nitrogen compound meta…	cell part;extracellular region;membrane		AChE_tetra;COesterase	AACTTT_UNKNOWN;ATM_DN.V1_UP;BOQUEST_STEM_CELL_CULTURED_VS_FRESH_UP;BROWNE_HCMV_INFECTION_48HR_DN;BRUECKNER_TARGETS_OF_MIRLET7A3_UP;CHARAFE_BREAST_CANCER_LUMINAL_VS_MESENCHYMAL_DN;chr3q26;CTTTGT_V$LEF1_Q2;DAVICIONI_TARGETS_OF_PAX_FOXO1_FUSIONS_UP;ENK_UV_RESPONSE_EPIDERMIS_DN;GOBERT_OLIGODENDROCYTE_DIFFERENTIATION_DN;GSE11864_CSF1_VS_CSF1_IFNG_IN_MAC_UP;GSE13411_NAIVE_VS_SWITCHED_MEMORY_BCELL_UP;GS…	3D-structure;Completeproteome;Directproteinsequencing;Diseasemutation;Disulfidebond;Glycoprotein;Hydrolase;Phosphoprotein;Polymorphism;Referenceproteome;Secreted;Serineesterase;Sialicacid;Signal	17.6278	17.5439	17.5096	17.8197	17.4029	17.2189	17.7364	17.7089
	0.0127259	-0.007617	BTD	P43251;P43251-2;P43251-3;P43251-4	BTD_HUMAN	Biotinidase	anatomical structure development;biotin metabolic process;carboxylic acid metabolic process;cellular amide metabolic process;cellular ketone metabolic process;cellular metabolic process;cellular nitrogen compound metabolic process;cellular process;central nervous system development;cofactor metabolic process;developmental process;epidermis development;heterocycle metabolic process;metabolic proce…	biotin carboxylase activity;biotinidase activity;catalytic activity;hydrolase activity;hydrolase activity, acting on carbon-nitrogen (but not peptide) bonds;hydrolase activity, acting on carbon-nitrogen (but not peptide) bonds, in linear amides;ligase activity;ligase activity, forming carbon-nitrogen bonds	apical part of cell;cell part;cytoplasmic part;extracellular membrane-bounded organelle;extracellular organelle;extracellular region;extracellular region part;extracellular space;extracellular vesicular exosome;intracellular non-membrane-bounded organelle;intracellular organelle;intracellular organelle lumen;intracellular organelle part;intracellular part;membrane-bounded organelle;membrane-bound…	anatomical structure development;cellular amide metabolic process;cellular ketone metabolic process;cellular metabolic process;cellular nitrogen compound metabolic process;cellular process;cofactor metabolic process;developmental process;heterocycle metabolic process;metabolic process;nitrogen compound metabolic process;organic acid metabolic process;small molecule metabolic process;sulfur compou…	apical part of cell;cell part;extracellular organelle;extracellular region;extracellular space;intracellular non-membrane-bounded organelle;intracellular organelle;nucleolus;organelle;vesicle	Biotin metabolism;Vitamin digestion and absorption	CN_hydrolase	ANATOMICAL_STRUCTURE_DEVELOPMENT;BUYTAERT_PHOTODYNAMIC_THERAPY_STRESS_DN;CENTRAL_NERVOUS_SYSTEM_DEVELOPMENT;CHIANG_LIVER_CANCER_SUBCLASS_PROLIFERATION_DN;chr3p25;ECTODERM_DEVELOPMENT;EPIDERMIS_DEVELOPMENT;GAZDA_DIAMOND_BLACKFAN_ANEMIA_ERYTHROID_DN;GCNP_SHH_UP_EARLY.V1_DN;GGGYGTGNY_UNKNOWN;GINESTIER_BREAST_CANCER_ZNF217_AMPLIFIED_UP;GRADE_COLON_CANCER_UP;GSE11864_CSF1_IFNG_VS_CSF1_IFNG_PAM3CYS_IN_…	Alternativesplicing;Completeproteome;Directproteinsequencing;Diseasemutation;Glycoprotein;Hydrolase;Polymorphism;Referenceproteome;Secreted;Signal	19.6859	20.0377	19.7152	19.9425	19.916	19.7924	20.1847	20.057
	0.905901	0.605456	C1QTNF7	Q9BXJ2;Q9BXJ2-2	C1QT7_HUMAN	Complement C1q tumor necrosis factor-related protein 7	cellular component assembly;cellular component organization;cellular component organization or biogenesis;macromolecular complex assembly;macromolecular complex subunit organization;protein complex assembly;protein complex subunit organization;protein homooligomerization;protein oligomerization		collagen;extracellular matrix part;extracellular region part;extracellular space	cellular component assembly;cellular component organization;macromolecular complex assembly;protein complex assembly	extracellular space		C1q;Collagen	AACTTT_UNKNOWN;ATGTTAA,MIR-302C;chr4p15;CTTTAAR_UNKNOWN;CTTTGA_V$LEF1_Q2;CUI_TCF21_TARGETS_2_DN;GGGTGGRR_V$PAX4_03;GSE15659_CD45RA_NEG_CD4_TCELL_VS_ACTIVATED_TREG_UP;GSE15659_CD45RA_NEG_CD4_TCELL_VS_RESTING_TREG_UP;GSE15659_NAIVE_CD4_TCELL_VS_ACTIVATED_TREG_UP;GSE15659_NAIVE_CD4_TCELL_VS_NONSUPPRESSIVE_TCELL_UP;GSE15659_RESTING_TREG_VS_NONSUPPRESSIVE_TCELL_UP;GSE15659_RESTING_VS_ACTIVATED_TREG_UP…	Alternativesplicing;Collagen;Completeproteome;Referenceproteome;Secreted;Signal	18.8189	18.3802	19.032	19.059	19.1181	19.2919	19.0644	19.2537
+	2.20094	0.939364	C1R	P00736;P00736;Q9NZP8	C1R_HUMAN;C1RL_HUMAN;C1R_HUMAN	Complement C1r subcomponent;Complement C1r subcomponent	activation of immune response;biological regulation;complement activation;complement activation, classical pathway;defense response;humoral immune response;immune effector process;immune response;immune system process;innate immune response;macromolecule metabolic process;metabolic process;positive regulation of biological process;positive regulation of immune response;positive regulation of immu…	binding;calcium ion binding;catalytic activity;cation binding;endopeptidase activity;hydrolase activity;ion binding;metal ion binding;peptidase activity;peptidase activity, acting on L-amino acid peptides;serine hydrolase activity;serine-type endopeptidase activity;serine-type peptidase activity	blood microparticle;extracellular membrane-bounded organelle;extracellular organelle;extracellular region;extracellular region part;extracellular space;extracellular vesicular exosome;membrane-bounded organelle;membrane-bounded vesicle;organelle;vesicle	biological regulation;immune system process;macromolecule metabolic process;metabolic process;primary metabolic process;protein metabolic process;response to stimulus;response to stress	extracellular organelle;extracellular region;extracellular space;organelle;vesicle	Complement and coagulation cascades;Phagosome;Staphylococcus aureus infection;Systemic lupus erythematosus	CUB;Sushi;Trypsin	ACEVEDO_FGFR1_TARGETS_IN_PROSTATE_CANCER_MODEL_DN;ACEVEDO_LIVER_CANCER_DN;ACEVEDO_LIVER_TUMOR_VS_NORMAL_ADJACENT_TISSUE_DN;AKT_UP.V1_DN;AKT_UP_MTOR_DN.V1_DN;ATF2_S_UP.V1_DN;ATF2_UP.V1_DN;BAELDE_DIABETIC_NEPHROPATHY_DN;BERENJENO_TRANSFORMED_BY_RHOA_DN;BERTUCCI_MEDULLARY_VS_DUCTAL_BREAST_CANCER_UP;BIOCARTA_CLASSIC_PATHWAY;BIOCARTA_COMP_PATHWAY;BLALOCK_ALZHEIMERS_DISEASE_UP;BOCHKIS_FOXA2_TARGETS;BOQ…	3D-structure;Complementpathway;Completeproteome;Directproteinsequencing;Disulfidebond;EGF-likedomain;Glycoprotein;Hydrolase;Hydroxylation;Immunity;Innateimmunity;Phosphoprotein;Polymorphism;Protease;Referenceproteome;Repeat;Secreted;Serineprotease;Signal;Sushi	19.4922	19.5031	19.0764	18.3594	20.3623	20.5117	19.4693	19.5916
	1.34274	-0.243697	C1RL	P00736;Q9NZP8;Q9NZP8	C1RL_HUMAN;C1R_HUMAN;C1RL_HUMAN	Complement C1r subcomponent;Complement C1r subcomponent-like protein	activation of immune response;biological regulation;complement activation;complement activation, classical pathway;defense response;humoral immune response;immune effector process;immune response;immune system process;innate immune response;macromolecule metabolic process;metabolic process;positive regulation of biological process;positive regulation of immune response;positive regulation of immu…	binding;calcium ion binding;catalytic activity;cation binding;endopeptidase activity;hydrolase activity;ion binding;metal ion binding;peptidase activity;peptidase activity, acting on L-amino acid peptides;serine hydrolase activity;serine-type endopeptidase activity;serine-type peptidase activity	blood microparticle;extracellular membrane-bounded organelle;extracellular organelle;extracellular region;extracellular region part;extracellular space;extracellular vesicular exosome;membrane-bounded organelle;membrane-bounded vesicle;organelle;vesicle	biological regulation;immune system process;macromolecule metabolic process;metabolic process;primary metabolic process;protein metabolic process;response to stimulus;response to stress	extracellular organelle;extracellular region;extracellular space;organelle;vesicle	Complement and coagulation cascades;Phagosome;Staphylococcus aureus infection;Systemic lupus erythematosus	CUB;Sushi;Trypsin	ACEVEDO_FGFR1_TARGETS_IN_PROSTATE_CANCER_MODEL_DN;ACEVEDO_LIVER_CANCER_DN;ACEVEDO_LIVER_TUMOR_VS_NORMAL_ADJACENT_TISSUE_DN;AKT_UP.V1_DN;AKT_UP_MTOR_DN.V1_DN;ATF2_S_UP.V1_DN;ATF2_UP.V1_DN;BAELDE_DIABETIC_NEPHROPATHY_DN;BERENJENO_TRANSFORMED_BY_RHOA_DN;BERTUCCI_MEDULLARY_VS_DUCTAL_BREAST_CANCER_UP;BIOCARTA_CLASSIC_PATHWAY;BIOCARTA_COMP_PATHWAY;BLALOCK_ALZHEIMERS_DISEASE_UP;BOCHKIS_FOXA2_TARGETS;BOQ…	3D-structure;Complementpathway;Completeproteome;Directproteinsequencing;Disulfidebond;EGF-likedomain;Glycoprotein;Hydrolase;Hydroxylation;Immunity;Innateimmunity;Phosphoprotein;Polymorphism;Protease;Referenceproteome;Repeat;Secreted;Serineprotease;Signal;Sushi	22.3077	22.3995	22.2053	22.1549	22.138	22.0818	22.2682	22.2284
+	2.08995	0.943982	C1S	P09871	C1S_HUMAN	Complement C1s subcomponent	activation of immune response;biological regulation;complement activation;complement activation, classical pathway;defense response;humoral immune response;immune effector process;immune response;immune system process;innate immune response;macromolecule metabolic process;metabolic process;positive regulation of biological process;positive regulation of immune response;positive regulation of immu…	binding;calcium ion binding;catalytic activity;cation binding;endopeptidase activity;hydrolase activity;identical protein binding;ion binding;metal ion binding;peptidase activity;peptidase activity, acting on L-amino acid peptides;protein binding;serine hydrolase activity;serine-type endopeptidase activity;serine-type peptidase activity	blood microparticle;extracellular membrane-bounded organelle;extracellular organelle;extracellular region;extracellular region part;extracellular vesicular exosome;membrane-bounded organelle;membrane-bounded vesicle;organelle;vesicle	biological regulation;immune system process;macromolecule metabolic process;metabolic process;primary metabolic process;protein metabolic process;response to stimulus;response to stress	extracellular organelle;extracellular region;organelle;vesicle	Complement and coagulation cascades;Staphylococcus aureus infection;Systemic lupus erythematosus	CUB;Sushi;Trypsin	AKT_UP.V1_DN;BAELDE_DIABETIC_NEPHROPATHY_DN;BERTUCCI_MEDULLARY_VS_DUCTAL_BREAST_CANCER_UP;BIOCARTA_CLASSIC_PATHWAY;BIOCARTA_COMP_PATHWAY;BLALOCK_ALZHEIMERS_DISEASE_UP;BOQUEST_STEM_CELL_UP;CAIRO_HEPATOBLASTOMA_CLASSES_DN;CAIRO_HEPATOBLASTOMA_POOR_SURVIVAL;CHANG_CORE_SERUM_RESPONSE_DN;CHARAFE_BREAST_CANCER_LUMINAL_VS_BASAL_DN;CHARAFE_BREAST_CANCER_LUMINAL_VS_MESENCHYMAL_DN;CHICAS_RB1_TARGETS_CONFLU…	3D-structure;Calcium;Complementpathway;Completeproteome;Directproteinsequencing;Disulfidebond;EGF-likedomain;Glycoprotein;Hydrolase;Hydroxylation;Immunity;Innateimmunity;Metal-binding;Polymorphism;Protease;Referenceproteome;Repeat;Serineprotease;Signal;Sushi	19.8402	19.6752	18.272	18.1437	20.6787	20.7247	20.0388	19.9731
	1.54161	0.749804	C3	P01024	CO3_HUMAN	Complement C3	activation of immune response;biological regulation;carboxylic acid metabolic process;cell surface receptor linked signaling pathway;cellular ketone metabolic process;cellular lipid metabolic process;cellular metabolic process;cellular process;cellular response to stimulus;complement activation;complement activation, alternative pathway;complement activation, classical pathway;defense response;fa…	binding;C5a anaphylatoxin chemotactic receptor binding;C5L2 anaphylatoxin chemotactic receptor binding;endopeptidase inhibitor activity;endopeptidase regulator activity;enzyme inhibitor activity;enzyme regulator activity;G-protein-coupled receptor binding;peptidase inhibitor activity;peptidase regulator activity;protein binding;receptor binding	blood microparticle;cell part;extracellular membrane-bounded organelle;extracellular organelle;extracellular region;extracellular region part;extracellular space;extracellular vesicular exosome;membrane;membrane-bounded organelle;membrane-bounded vesicle;organelle;plasma membrane;vesicle	biological regulation;cellular ketone metabolic process;cellular lipid metabolic process;cellular metabolic process;cellular process;immune system process;lipid metabolic process;macromolecule metabolic process;metabolic process;organic acid metabolic process;primary metabolic process;protein metabolic process;regulation of protein modification process;regulation of transport;response to stimulus…	cell part;extracellular organelle;extracellular region;extracellular space;membrane;organelle;plasma membrane;vesicle	Chagas disease (American trypanosomiasis);Complement and coagulation cascades;ko05152;Leishmaniasis;Phagosome;Staphylococcus aureus infection;Systemic lupus erythematosus	A2M;A2M_comp;A2M_N;A2M_N_2;A2M_recep;ANATO;NTR;Thiol-ester_cl	ACEVEDO_LIVER_CANCER_DN;ACEVEDO_LIVER_TUMOR_VS_NORMAL_ADJACENT_TISSUE_DN;BIOCARTA_CLASSIC_PATHWAY;BIOCARTA_COMP_PATHWAY;BIOCARTA_LAIR_PATHWAY;BIOCARTA_LECTIN_PATHWAY;BOQUEST_STEM_CELL_CULTURED_VS_FRESH_DN;BOQUEST_STEM_CELL_UP;BOYLAN_MULTIPLE_MYELOMA_C_D_DN;BOYLAN_MULTIPLE_MYELOMA_PCA1_UP;BROWN_MYELOID_CELL_DEVELOPMENT_UP;BUCKANOVICH_T_LYMPHOCYTE_HOMING_ON_TUMOR_UP;BURTON_ADIPOGENESIS_5;CAHOY_ASTR…	3D-structure;Age-relatedmaculardegeneration;Cleavageonpairofbasicresidues;Complementalternatepathway;Complementpathway;Completeproteome;Directproteinsequencing;Diseasemutation;Disulfidebond;Fattyacidmetabolism;Glycoprotein;Hemolyticuremicsyndrome;Immunity;Inflammatoryresponse;Innateimmunity;Lipidmetabolism;Phosphoprotein;Polymorphism;Referenceproteome;Secreted;Signal;Thioesterbond	16.1528	16.4074	17.1936	17.8813	17.0039	17.0559	16.4158	16.6582
	0.621126	2.44453	C4B	P0C0L4;P0C0L4-2;P0C0L5	CO4B_HUMAN	Complement C4-B	activation of immune response;biological regulation;complement activation;complement activation, classical pathway;defense response;detection of biotic stimulus;detection of chemical stimulus;detection of molecule of bacterial origin;detection of stimulus;humoral immune response;immune effector process;immune response;immune system process;inflammatory response;innate immune response;macromolecul…	binding;carbohydrate binding;complement binding;complement component C1q binding;endopeptidase inhibitor activity;endopeptidase regulator activity;enzyme inhibitor activity;enzyme regulator activity;opsonin binding;peptidase inhibitor activity;peptidase regulator activity;protein binding	blood microparticle;cell part;extracellular membrane-bounded organelle;extracellular organelle;extracellular region;extracellular region part;extracellular space;extracellular vesicular exosome;membrane;membrane-bounded organelle;membrane-bounded vesicle;organelle;other organism cell;other organism part;plasma membrane;vesicle	biological regulation;detection of stimulus;immune system process;macromolecule metabolic process;metabolic process;primary metabolic process;protein metabolic process;regulation of transport;response to biotic stimulus;response to chemical stimulus;response to stimulus;response to stress	cell part;extracellular organelle;extracellular region;extracellular space;membrane;organelle;plasma membrane;vesicle	Complement and coagulation cascades;Staphylococcus aureus infection;Systemic lupus erythematosus	A2M;A2M_comp;A2M_N;A2M_N_2;A2M_recep;ANATO;NTR;Thiol-ester_cl	BENPORATH_CYCLING_GENES;BIOCARTA_CLASSIC_PATHWAY;BIOCARTA_COMP_PATHWAY;BIOCARTA_LECTIN_PATHWAY;chr6p21;COLINA_TARGETS_OF_4EBP1_AND_4EBP2;DELYS_THYROID_CANCER_UP;DEMAGALHAES_AGING_UP;GGGAGGRR_V$MAZ_Q6;GOBERT_OLIGODENDROCYTE_DIFFERENTIATION_DN;GSE11924_TH2_VS_TH17_CD4_TCELL_UP;GSE17721_POLYIC_VS_CPG_2H_BMDM_DN;GSE20715_WT_VS_TLR4_KO_LUNG_DN;GSE30083_SP2_VS_SP3_THYMOCYTE_UP;GSE32423_CTRL_VS_IL7_MEMO…	3D-structure;Alternativesplicing;Bloodgroupantigen;Cleavageonpairofbasicresidues;Complementpathway;Completeproteome;Directproteinsequencing;Diseasemutation;Disulfidebond;Glycoprotein;Immunity;Inflammatoryresponse;Innateimmunity;Polymorphism;Referenceproteome;Secreted;Signal;Sulfation;Systemiclupuserythematosus;Thioesterbond	14.127	16.9825	18.0484	17.9275	17.6298	18.3689	18.1973	18.5999
	0.578093	1.67311	CA1	P00915	CAH1_HUMAN	Carbonic anhydrase 1	anion transport;bicarbonate transport;cellular metabolic process;cellular process;establishment of localization;inorganic anion transport;ion transport;metabolic process;one-carbon metabolic process;organic anion transport;small molecule metabolic process;transport	arylesterase activity;binding;carbonate dehydratase activity;carbon-oxygen lyase activity;carboxylic ester hydrolase activity;catalytic activity;cation binding;hydrolase activity;hydrolase activity, acting on ester bonds;hydro-lyase activity;ion binding;lyase activity;metal ion binding;transition metal ion binding;zinc ion binding	cell part;cytoplasmic part;cytosol;extracellular membrane-bounded organelle;extracellular organelle;extracellular region part;extracellular vesicular exosome;intracellular part;membrane-bounded organelle;membrane-bounded vesicle;organelle;vesicle	cellular metabolic process;cellular process;establishment of localization;ion transport;metabolic process;one-carbon metabolic process;small molecule metabolic process;transport	cell part;cytosol;extracellular organelle;organelle;vesicle	Nitrogen metabolism	Carb_anhydrase	ACEVEDO_LIVER_CANCER_WITH_H3K9ME3_UP;ACEVEDO_METHYLATED_IN_LIVER_CANCER_DN;BLALOCK_ALZHEIMERS_DISEASE_UP;BRUINS_UVC_RESPONSE_VIA_TP53_GROUP_A;CARBON_OXYGEN_LYASE_ACTIVITY;CARBONATE_DEHYDRATASE_ACTIVITY;CHANGOLKAR_H2AFY_TARGETS_UP;chr8q21;GNF2_ANK1;GNF2_MAP2K3;GNF2_PRDX2;GNF2_SPTA1;GNF2_SPTB;GNF2_TAL1;GOLDRATH_ANTIGEN_RESPONSE;GOLDRATH_NAIVE_VS_EFF_CD8_TCELL_DN;GRAHAM_CML_QUIESCENT_VS_NORMAL_DIVID…	3D-structure;Acetylation;Completeproteome;Cytoplasm;Directproteinsequencing;Lyase;Metal-binding;Polymorphism;Referenceproteome;Zinc	15.127	17.3026	18.2188	18.2221	17.9335	17.8423	18.0141	18.0511
	0.561702	-1.05958	CALR	P27797	CALR_HUMAN	Calreticulin	actin cytoskeleton organization;actin filament-based process;aging;antigen processing and presentation;antigen processing and presentation of exogenous antigen;antigen processing and presentation of exogenous peptide antigen;antigen processing and presentation of exogenous peptide antigen via MHC class I;antigen processing and presentation of exogenous peptide antigen via MHC class I, TAP-depende…	androgen receptor binding;binding;calcium ion binding;carbohydrate binding;cation binding;chaperone binding;complement binding;complement component C1q binding;DNA binding;enzyme binding;glycoprotein binding;hormone binding;hormone receptor binding;integrin binding;ion binding;iron ion binding;metal ion binding;mRNA binding;nuclear hormone receptor binding;nucleic acid binding;opsonin binding;pep…	acrosomal vesicle;adherens junction;anchoring junction;cell junction;cell part;cell surface;cell-substrate adherens junction;cell-substrate junction;cytoplasm;cytoplasmic membrane-bounded vesicle;cytoplasmic membrane-bounded vesicle lumen;cytoplasmic part;cytoplasmic vesicle;cytoplasmic vesicle part;cytosol;endocytic vesicle lumen;endoplasmic reticulum;endoplasmic reticulum lumen;endoplasmic reti…	aging;biological regulation;carbohydrate metabolic process;cell differentiation;cellular component assembly;cellular component organization;cellular homeostasis;cellular ion homeostasis;cellular localization;cellular macromolecular complex assembly;cellular membrane organization;cellular metabolic process;cellular process;cytoskeleton organization;developmental process;endocytosis;establishment o…	cell part;cell surface;cytoplasm;cytoplasmic membrane-bounded vesicle;cytosol;endoplasmic reticulum;extracellular matrix;extracellular organelle;extracellular region;extracellular space;Golgi apparatus;intracellular;intracellular membrane-bounded organelle;intracellular organelle;macromolecular complex;membrane;MHC class I peptide loading complex;nucleus;organelle;polysome;protein complex;protein…	Antigen processing and presentation;Chagas disease (American trypanosomiasis);Phagosome;Protein processing in endoplasmic reticulum	Calreticulin	APOPTOSIS_GO;BCAT_BILD_ET_AL_UP;BENPORATH_ES_CORE_NINE_CORRELATED;BENPORATH_MYC_MAX_TARGETS;BENPORATH_NANOG_TARGETS;BENPORATH_SOX2_TARGETS;BHATI_G2M_ARREST_BY_2METHOXYESTRADIOL_UP;BIOCARTA_NFAT_PATHWAY;BIOPOLYMER_METABOLIC_PROCESS;BLALOCK_ALZHEIMERS_DISEASE_DN;BROWN_MYELOID_CELL_DEVELOPMENT_DN;BROWNE_HCMV_INFECTION_48HR_DN;CALCIUM_ION_BINDING;CATION_BINDING;CATION_HOMEOSTASIS;CELL_DEVELOPMENT;CEL…	3D-structure;Acetylation;Calcium;Chaperone;Completeproteome;Cytoplasm;Directproteinsequencing;Disulfidebond;Endoplasmicreticulum;Extracellularmatrix;Glycoprotein;Lectin;Metal-binding;Referenceproteome;Repeat;Sarcoplasmicreticulum;Secreted;Signal;Zinc	15.1229	16.4742	19.3218	19.4585	14.9585	14.5194	15.6971	13.7019
	0.252838	-0.644514	CALU	O43852;O43852-2;O43852-3;O43852-4;O43852-15	CALU_HUMAN	Calumenin	biological regulation;blood coagulation;cell activation;cellular process;coagulation;establishment of localization;establishment of localization in cell;exocytosis;hemostasis;multicellular organismal process;platelet activation;platelet degranulation;regulation of biological quality;regulation of body fluid levels;secretion;secretion by cell;transport;vesicle-mediated transport	binding;calcium ion binding;cation binding;ion binding;metal ion binding	cell part;cytoplasmic membrane-bounded vesicle;cytoplasmic part;cytoplasmic vesicle;endoplasmic reticulum;endoplasmic reticulum lumen;endoplasmic reticulum part;extracellular region;Golgi apparatus;intracellular membrane-bounded organelle;intracellular organelle;intracellular organelle lumen;intracellular organelle part;intracellular part;melanosome;membrane;membrane-bounded organelle;membrane-bo…	biological regulation;cell activation;cellular process;coagulation;establishment of localization;exocytosis;multicellular organismal process;regulation of body fluid levels;secretion;transport;vesicle-mediated transport	cell part;cytoplasmic membrane-bounded vesicle;endoplasmic reticulum;extracellular region;Golgi apparatus;intracellular membrane-bounded organelle;intracellular organelle;membrane;organelle;vesicle		EF-hand_7	ACEVEDO_LIVER_CANCER_UP;ATACCTC,MIR-202;ATGAAGG,MIR-205;AZARE_NEOPLASTIC_TRANSFORMATION_BY_STAT3_DN;BAELDE_DIABETIC_NEPHROPATHY_DN;BAKKER_FOXO3_TARGETS_DN;BHATTACHARYA_EMBRYONIC_STEM_CELL;BILD_HRAS_ONCOGENIC_SIGNATURE;BLUM_RESPONSE_TO_SALIRASIB_UP;BOHN_PRIMARY_IMMUNODEFICIENCY_SYNDROM_UP;BOQUEST_STEM_CELL_CULTURED_VS_FRESH_UP;BORCZUK_MALIGNANT_MESOTHELIOMA_UP;BRUINS_UVC_RESPONSE_LATE;BRUINS_UVC_R…	Acetylation;Alternativesplicing;Calcium;Completeproteome;Directproteinsequencing;Endoplasmicreticulum;Glycoprotein;Metal-binding;Phosphoprotein;Polymorphism;Referenceproteome;Repeat;Sarcoplasmicreticulum;Secreted;Signal	15.5923	17.2064	15.314	16.4716	16.2102	15.2995	16.0974	15.3942
+	1.73388	-1.89163	CCDC14	Q49A88;Q49A88-2;Q49A88-3;Q49A88-5;Q49A88-6	CCD14_HUMAN	Coiled-coil domain-containing protein 14	anatomical structure development;developmental process;substantia nigra development		cell part;centrosome;cytoplasmic part;cytoskeletal part;intracellular non-membrane-bounded organelle;intracellular organelle;intracellular organelle part;intracellular part;microtubule organizing center;non-membrane-bounded organelle;organelle;organelle part	anatomical structure development;developmental process	cell part;centrosome;intracellular non-membrane-bounded organelle;intracellular organelle;microtubule organizing center;organelle		CCDC14	BENPORATH_CYCLING_GENES;CAGGTA_V$AREB6_01;chr3q21;DODD_NASOPHARYNGEAL_CARCINOMA_DN;GABRIELY_MIR21_TARGETS;GEORGES_TARGETS_OF_MIR192_AND_MIR215;GSE12366_GC_BCELL_VS_PLASMA_CELL_DN;GSE12366_PLASMA_CELL_VS_MEMORY_BCELL_UP;GSE12366_PLASMA_CELL_VS_NAIVE_BCELL_UP;GSE2706_2H_VS_8H_R848_AND_LPS_STIM_DC_UP;GSE2706_UNSTIM_VS_8H_LPS_AND_R848_DC_UP;JOHNSTONE_PARVB_TARGETS_3_DN;KIM_MYCN_AMPLIFICATION_TARGETS_…	Alternativesplicing;Coiledcoil;Completeproteome;Polymorphism;Referenceproteome	21.3363	21.7438	19.1581	19.4495	19.8109	19.4859	18.6083	18.8167
	0.905332	-0.867274	CCDC80	Q76M96;Q76M96-2	CCD80_HUMAN	Coiled-coil domain-containing protein 80	biological regulation;cellular component organization;cellular component organization at cellular level;cellular component organization or biogenesis;cellular component organization or biogenesis at cellular level;cellular process;extracellular matrix organization;extracellular structure organization;positive regulation of biological process;positive regulation of cell adhesion;positive regulatio…	binding;carbohydrate binding;glycosaminoglycan binding;heparin binding;pattern binding;polysaccharide binding	basement membrane;extracellular matrix;extracellular matrix part;extracellular region part;interstitial matrix;proteinaceous extracellular matrix	biological regulation;cellular component organization;cellular process;extracellular matrix organization;extracellular structure organization	extracellular matrix;proteinaceous extracellular matrix		DUF4174	AACTTT_UNKNOWN;ACEVEDO_FGFR1_TARGETS_IN_PROSTATE_CANCER_MODEL_DN;ACEVEDO_METHYLATED_IN_LIVER_CANCER_DN;ARGGGTTAA_UNKNOWN;BERENJENO_TRANSFORMED_BY_RHOA_DN;BERENJENO_TRANSFORMED_BY_RHOA_FOREVER_DN;BRUINS_UVC_RESPONSE_LATE;CADWELL_ATG16L1_TARGETS_UP;CHARAFE_BREAST_CANCER_LUMINAL_VS_BASAL_DN;CHEN_METABOLIC_SYNDROM_NETWORK;CHIANG_LIVER_CANCER_SUBCLASS_CTNNB1_DN;CHIARADONNA_NEOPLASTIC_TRANSFORMATION_KR…	Alternativesplicing;Coiledcoil;Completeproteome;Extracellularmatrix;Phosphoprotein;Referenceproteome;Secreted;Signal	18.0635	17.3977	16.8589	16.1725	16.9231	16.8034	17.8047	17.935
+	1.99514	-1.56313	CCDC86	Q9H6F5;Q9H6F5-2	CCD86_HUMAN	Coiled-coil domain-containing protein 86	viral reproduction		cell part;intracellular membrane-bounded organelle;intracellular non-membrane-bounded organelle;intracellular organelle;intracellular organelle part;intracellular part;membrane-bounded organelle;non-membrane-bounded organelle;nuclear part;nucleolus;nucleoplasm;nucleus;organelle;organelle part	viral reproduction	cell part;intracellular membrane-bounded organelle;intracellular non-membrane-bounded organelle;intracellular organelle;nucleolus;nucleoplasm;nucleus;organelle			BILD_MYC_ONCOGENIC_SIGNATURE;BOYAULT_LIVER_CANCER_SUBCLASS_G3_UP;BROWNE_HCMV_INFECTION_12HR_UP;BRUINS_UVC_RESPONSE_LATE;chr11q12;ELVIDGE_HIF1A_AND_HIF2A_TARGETS_UP;ELVIDGE_HIF1A_TARGETS_UP;ELVIDGE_HYPOXIA_DN;GAJATE_RESPONSE_TO_TRABECTEDIN_DN;GENTILE_UV_LOW_DOSE_UP;GKCGCNNNNNNNTGAYG_UNKNOWN;GRAESSMANN_APOPTOSIS_BY_DOXORUBICIN_UP;GSE14000_UNSTIM_VS_16H_LPS_DC_UP;GSE14308_TH2_VS_NATURAL_TREG_UP;GSE1…	Alternativesplicing;Citrullination;Coiledcoil;Completeproteome;Host-virusinteraction;Nucleus;Phosphoprotein;Polymorphism;Referenceproteome	18.346	18.3269	18.2431	18.2027	16.6152	16.9314	19.6047	19.5855
	1.31917	1.24781	CD109	Q6YHK3;Q6YHK3-2;Q6YHK3-4	CD109_HUMAN	CD109 antigen	anatomical structure development;anatomical structure formation involved in morphogenesis;biological regulation;cellular process;developmental process;epidermis development;hair cycle process;hair follicle development;molting cycle;molting cycle process;multicellular organismal process;negative regulation of biological process;negative regulation of cell communication;negative regulation of cell …	binding;cytokine binding;endopeptidase inhibitor activity;endopeptidase regulator activity;enzyme inhibitor activity;enzyme regulator activity;growth factor binding;peptidase inhibitor activity;peptidase regulator activity;protein binding;serine-type endopeptidase inhibitor activity;transforming growth factor beta binding	anchored to membrane;cell part;cell surface;extracellular region part;extracellular space;intrinsic to membrane;membrane;membrane part;plasma membrane	anatomical structure development;anatomical structure formation involved in morphogenesis;biological regulation;cellular process;developmental process;molting cycle;multicellular organismal process;regulation of protein modification process;syncytium formation	cell part;cell surface;extracellular space;membrane;plasma membrane		A2M;A2M_comp;A2M_N;A2M_N_2;A2M_recep;Thiol-ester_cl	CAHOY_ASTROGLIAL;CHANGOLKAR_H2AFY_TARGETS_DN;CHARAFE_BREAST_CANCER_LUMINAL_VS_BASAL_DN;CHIN_BREAST_CANCER_COPY_NUMBER_UP;chr6q14;FULCHER_INFLAMMATORY_RESPONSE_LECTIN_VS_LPS_UP;GGGAGGRR_V$MAZ_Q6;GGGTGGRR_V$PAX4_03;GOZGIT_ESR1_TARGETS_DN;GSE11864_CSF1_IFNG_VS_CSF1_PAM3CYS_IN_MAC_DN;GSE11864_CSF1_VS_CSF1_IFNG_IN_MAC_UP;GSE13738_RESTING_VS_TCR_ACTIVATED_CD4_TCELL_DN;GSE14308_TH17_VS_INDUCED_TREG_DN;G…	Alternativesplicing;Baitregion;Cellmembrane;Completeproteome;Directproteinsequencing;Disulfidebond;Glycoprotein;GPI-anchor;Lipoprotein;Membrane;Polymorphism;Proteaseinhibitor;Referenceproteome;Serineproteaseinhibitor;Signal;Thioesterbond	17.3229	17.8883	16.5964	16.9538	18.8315	18.8753	18.9113	18.7492
	0.609431	-0.210736	CD14	P08571	CD14_HUMAN	Monocyte differentiation antigen CD14	activation of immune response;activation of innate immune response;apoptosis;biological regulation;cell death;cell surface receptor linked signaling pathway;cellular component organization;cellular component organization or biogenesis;cellular membrane organization;cellular process;cellular response to biotic stimulus;cellular response to lipopolysaccharide;cellular response to lipoteichoic acid;…	binding;carbohydrate binding;glycosaminoglycan binding;lipopolysaccharide binding;lipoteichoic acid binding;molecular transducer activity;opsonin binding;opsonin receptor activity;pattern binding;pattern recognition receptor activity;peptidoglycan binding;peptidoglycan receptor activity;polysaccharide binding;protein binding;receptor activity;signal transducer activity;signaling receptor activity…	anchored to membrane;cell part;cell surface;cytoplasmic part;endosomal part;endosome membrane;extracellular membrane-bounded organelle;extracellular organelle;extracellular region;extracellular region part;extracellular space;extracellular vesicular exosome;intracellular organelle part;intracellular part;intrinsic to membrane;membrane;membrane part;membrane raft;membrane-bounded organelle;membran…	biological regulation;cell death;cellular component organization;cellular membrane organization;cellular process;death;endocytosis;establishment of localization;immune system process;membrane invagination;membrane organization;regulation of transport;response to abiotic stimulus;response to biotic stimulus;response to chemical stimulus;response to heat;response to stimulus;response to stress;sign…	cell part;cell surface;extracellular organelle;extracellular region;extracellular space;membrane;organelle;plasma membrane;vesicle	Amoebiasis;Hematopoietic cell lineage;ko05152;MAPK signaling pathway;Pathogenic Escherichia coli infection;Phagosome;Regulation of actin cytoskeleton;Toll-like receptor signaling pathway	LRR_1	AAANWWTGC_UNKNOWN;ALTEMEIER_RESPONSE_TO_LPS_WITH_MECHANICAL_VENTILATION;APOPTOSIS_GO;ATM_DN.V1_DN;BIOCARTA_GSK3_PATHWAY;BIOCARTA_TOLL_PATHWAY;BOQUEST_STEM_CELL_CULTURED_VS_FRESH_DN;BYSTRYKH_HEMATOPOIESIS_STEM_CELL_QTL_TRANS;CAIRO_HEPATOBLASTOMA_DN;CAVARD_LIVER_CANCER_MALIGNANT_VS_BENIGN;CELL_DEVELOPMENT;CELL_SURFACE_RECEPTOR_LINKED_SIGNAL_TRANSDUCTION_GO_0007166;CHARAFE_BREAST_CANCER_LUMINAL_VS_B…	3D-structure;Cellmembrane;Completeproteome;Directproteinsequencing;Disulfidebond;Glycoprotein;GPI-anchor;Immunity;Inflammatoryresponse;Innateimmunity;Leucine-richrepeat;Lipoprotein;Membrane;Polymorphism;Referenceproteome;Repeat;Signal	18.939	19.1719	18.721	18.8689	18.7875	18.9019	18.7104	18.6285
	0.182486	-0.644229	CD248	Q9HCU0	CD248_HUMAN	Endosialin	anatomical structure development;anatomical structure regression;biological regulation;cell migration;cell motility;cellular component movement;cellular process;developmental process;hemopoietic or lymphoid organ development;locomotion;lymph node development;organ development;positive regulation of apoptosis;positive regulation of biological process;positive regulation of cell death;positive regu…	binding;calcium ion binding;carbohydrate binding;cation binding;extracellular matrix binding;ion binding;metal ion binding	cell part;cytoplasm;extracellular matrix;extracellular membrane-bounded organelle;extracellular organelle;extracellular region part;extracellular vesicular exosome;integral to membrane;intracellular part;intrinsic to membrane;membrane part;membrane-bounded organelle;membrane-bounded vesicle;organelle;proteinaceous extracellular matrix;vesicle	anatomical structure development;biological regulation;cell motility;cellular component movement;cellular process;developmental process;locomotion	cell part;cytoplasm;extracellular matrix;extracellular organelle;organelle;proteinaceous extracellular matrix;vesicle		EGF_CA;Lectin_C	AKT_UP.V1_DN;AKT_UP_MTOR_DN.V1_DN;BLALOCK_ALZHEIMERS_DISEASE_UP;BRUINS_UVC_RESPONSE_VIA_TP53_GROUP_A;CAIRO_LIVER_DEVELOPMENT_UP;CCCNNGGGAR_V$OLF1_01;chr11q13;DARWICHE_PAPILLOMA_RISK_HIGH_UP;DARWICHE_PAPILLOMA_RISK_LOW_DN;DARWICHE_SKIN_TUMOR_PROMOTER_UP;DARWICHE_SQUAMOUS_CELL_CARCINOMA_UP;DAVICIONI_MOLECULAR_ARMS_VS_ERMS_DN;DURAND_STROMA_MAX_UP;EXTRACELLULAR_MATRIX;EXTRACELLULAR_REGION;EXTRACELLUL…	Alternativesplicing;Calcium;Completeproteome;Disulfidebond;EGF-likedomain;Glycoprotein;Lectin;Membrane;Phosphoprotein;Polymorphism;Referenceproteome;Signal;Transmembrane;Transmembranehelix	14.9308	15.0742	15.4559	13.5665	15.6034	13.1131	16.0796	16.4156
+	1.55825	-1.30023	CD44	P16070;P16070-3;P16070-4;P16070-5;P16070-6;P16070-7;P16070-8;P16070-9;P16070-10;P16070-11;P16070-12;P16070-13;P16070-14;P16070-15;P16070-16;P16070-17;P16070-18	CD44_HUMAN	CD44 antigen	amine metabolic process;aminoglycan catabolic process;aminoglycan metabolic process;anatomical structure development;anatomical structure morphogenesis;biological adhesion;biological regulation;blood coagulation;branching involved in prostate gland morphogenesis;branching involved in ureteric bud morphogenesis;branching morphogenesis of a tube;carbohydrate catabolic process;carbohydrate metabolic…	binding;carbohydrate binding;catalytic activity;collagen binding;glycosaminoglycan binding;hexosaminidase activity;hyaluronic acid binding;hyalurononglucosaminidase activity;hydrolase activity;hydrolase activity, acting on glycosyl bonds;hydrolase activity, hydrolyzing O-glycosyl compounds;pattern binding;polysaccharide binding;protein binding	adherens junction;anchoring junction;basolateral plasma membrane;cell junction;cell part;cell surface;cell-substrate adherens junction;cell-substrate junction;cytoplasm;cytoplasmic part;external side of plasma membrane;extracellular membrane-bounded organelle;extracellular organelle;extracellular region part;extracellular vesicular exosome;focal adhesion;Golgi apparatus;integral to membrane;integ…	amine metabolic process;anatomical structure development;anatomical structure morphogenesis;biological adhesion;biological regulation;carbohydrate metabolic process;catabolic process;cell adhesion;cell motility;cellular component disassembly;cellular component movement;cellular component organization;cellular process;coagulation;developmental process;extracellular matrix organization;extracellula…	cell part;cell surface;cytoplasm;extracellular organelle;Golgi apparatus;intracellular membrane-bounded organelle;intracellular organelle;macromolecular complex;membrane;organelle;plasma membrane;protein complex;receptor complex;vesicle	ECM-receptor interaction;Hematopoietic cell lineage;Shigellosis	Xlink	ABRAHAM_ALPC_VS_MULTIPLE_MYELOMA_UP;ACEVEDO_FGFR1_TARGETS_IN_PROSTATE_CANCER_MODEL_UP;ACEVEDO_LIVER_CANCER_WITH_H3K27ME3_DN;AMIT_EGF_RESPONSE_480_HELA;AMUNDSON_POOR_SURVIVAL_AFTER_GAMMA_RADIATION_8G;BARIS_THYROID_CANCER_DN;BASSO_B_LYMPHOCYTE_NETWORK;BASSO_CD40_SIGNALING_UP;BENPORATH_EED_TARGETS;BENPORATH_SUZ12_TARGETS;BERENJENO_TRANSFORMED_BY_RHOA_UP;BIOCARTA_MONOCYTE_PATHWAY;BLALOCK_ALZHEIMERS_D…	3D-structure;Alternativesplicing;Bloodgroupantigen;Celladhesion;Cellmembrane;Completeproteome;Directproteinsequencing;Disulfidebond;Glycoprotein;Membrane;Phosphoprotein;Polymorphism;Proteoglycan;Pyrrolidonecarboxylicacid;Receptor;Referenceproteome;Signal;Transmembrane;Transmembranehelix	16.4991	16.423	15.9284	16.4591	14.9433	15.3783	15.8725	15.9009
+	2.38414	1.18442	CDH1	P12830;P12830-2	CADH1_HUMAN	Cadherin-1	adherens junction organization;anatomical structure development;anatomical structure formation involved in morphogenesis;anatomical structure morphogenesis;apoptosis;biological adhesion;biological regulation;calcium-dependent cell-cell adhesion;cell adhesion;cell death;cell development;cell differentiation;cell junction assembly;cell junction organization;cell morphogenesis;cell morphogenesis inv…	ankyrin binding;beta-catenin binding;binding;calcium ion binding;cation binding;cell adhesion molecule binding;cytoskeletal protein binding;gamma-catenin binding;glycoprotein binding;GTPase activating protein binding;ion binding;metal ion binding;protein binding	actin cytoskeleton;adherens junction;aggresome;anchoring junction;apical junction complex;apical part of cell;axon part;axon terminus;basolateral plasma membrane;catenin complex;cell junction;cell part;cell projection part;cell surface;cell-cell adherens junction;cell-cell junction;cell-substrate adherens junction;cell-substrate junction;cytoplasm;cytoplasmic part;cytoskeleton;endosome;extracellu…	anatomical structure development;anatomical structure formation involved in morphogenesis;anatomical structure morphogenesis;biological adhesion;biological regulation;cell adhesion;cell death;cell development;cell differentiation;cell junction organization;cell morphogenesis;cellular component assembly;cellular component disassembly;cellular component morphogenesis;cellular component organization…	apical part of cell;cell part;cell surface;cytoplasm;cytoskeleton;endosome;extracellular organelle;extracellular region;intracellular membrane-bounded organelle;intracellular non-membrane-bounded organelle;intracellular organelle;macromolecular complex;membrane;organelle;plasma membrane;protein complex;vesicle	Adherens junction;Bacterial invasion of epithelial cells;Bladder cancer;Cell adhesion molecules (CAMs);Endometrial cancer;Melanoma;Pathogenic Escherichia coli infection;Pathways in cancer;Thyroid cancer	Cadherin;Cadherin_C;Cadherin_pro	AACTTT_UNKNOWN;ACEVEDO_FGFR1_TARGETS_IN_PROSTATE_CANCER_MODEL_UP;ACTIN_CYTOSKELETON;ADHERENS_JUNCTION;AIGNER_ZEB1_TARGETS;AKL_HTLV1_INFECTION_DN;AMIT_SERUM_RESPONSE_240_MCF10A;BASAKI_YBX1_TARGETS_DN;BENPORATH_NANOG_TARGETS;BENPORATH_OCT4_TARGETS;BERTUCCI_INVASIVE_CARCINOMA_DUCTAL_VS_LOBULAR_UP;BIOCARTA_MTA3_PATHWAY;BIOCARTA_TGFB_PATHWAY;BOSCO_ALLERGEN_INDUCED_TH2_ASSOCIATED_MODULE;BOYAULT_LIVER_C…	3D-structure;Alternativesplicing;Calcium;Celladhesion;Celljunction;Cellmembrane;Cleavageonpairofbasicresidues;Completeproteome;Directproteinsequencing;Diseasemutation;Disulfidebond;Endosome;Glycoprotein;Golgiapparatus;Membrane;Metal-binding;Phosphoprotein;Polymorphism;Referenceproteome;Repeat;Signal;Transmembrane;Transmembranehelix;Ublconjugation	16.6039	16.4512	17.6585	18.1174	17.7114	17.7126	17.4161	17.3587
	0.258774	0.736232	CDH13	P55290;P55290-4;P55290-5	CAD13_HUMAN	Cadherin-13	adherens junction organization;anatomical structure formation involved in morphogenesis;angiogenesis;biological adhesion;biological regulation;calcium-dependent cell-cell adhesion;cell adhesion;cell junction assembly;cell junction organization;cell migration;cell motility;cell projection assembly;cell projection organization;cell proliferation;cell-cell adhesion;cell-cell junction organization;ce…	adiponectin binding;binding;cadherin binding;calcium ion binding;cation binding;cell adhesion molecule binding;hormone binding;ion binding;lipoprotein particle binding;low-density lipoprotein particle binding;metal ion binding;protein binding;protein-lipid complex binding	adherens junction;anchored to membrane;anchoring junction;caveola;cell junction;cell part;cell projection;cell-substrate adherens junction;cell-substrate junction;cytoplasm;external side of plasma membrane;extracellular membrane-bounded organelle;extracellular organelle;extracellular region part;extracellular space;extracellular vesicular exosome;focal adhesion;intracellular part;intrinsic to mem…	anatomical structure formation involved in morphogenesis;biological adhesion;biological regulation;cell adhesion;cell junction organization;cell motility;cell proliferation;cellular component assembly;cellular component movement;cellular component organization;cellular localization;cellular process;developmental process;localization;locomotion;regulation of transport;response to stimulus;signal t…	cell part;cell projection;cytoplasm;extracellular organelle;extracellular space;membrane;neuron projection;organelle;plasma membrane;vesicle		Cadherin;Cadherin_pro	AAANWWTGC_UNKNOWN;AACTTT_UNKNOWN;ACEVEDO_METHYLATED_IN_LIVER_CANCER_DN;ANATOMICAL_STRUCTURE_DEVELOPMENT;ANATOMICAL_STRUCTURE_FORMATION;ANATOMICAL_STRUCTURE_MORPHOGENESIS;ANGIOGENESIS;ANTI_APOPTOSIS;APOPTOSIS_GO;ATF2_UP.V1_DN;ATGTACA,MIR-493;AZARE_NEOPLASTIC_TRANSFORMATION_BY_STAT3_DN;BEHAVIOR;BENPORATH_SUZ12_TARGETS;BLALOCK_ALZHEIMERS_DISEASE_DN;BMI1_DN_MEL18_DN.V1_UP;BONOME_OVARIAN_CANCER_SURVIV…	3D-structure;Alternativesplicing;Calcium;Celladhesion;Cellmembrane;Cleavageonpairofbasicresidues;Completeproteome;Directproteinsequencing;Glycoprotein;GPI-anchor;Lipoprotein;Membrane;Metal-binding;Polymorphism;Referenceproteome;Repeat;Signal	14.2213	16.2752	16.3538	16.7283	16.1233	15.8457	16.9842	16.6725
	0.699812	-0.831567	CFD	P00746	CFAD_HUMAN	Complement factor D	activation of immune response;biological regulation;blood coagulation;cell activation;cellular process;coagulation;complement activation;complement activation, alternative pathway;defense response;establishment of localization;establishment of localization in cell;exocytosis;hemostasis;humoral immune response;immune effector process;immune response;immune system process;innate immune response;mac…	catalytic activity;endopeptidase activity;hydrolase activity;peptidase activity;peptidase activity, acting on L-amino acid peptides;serine hydrolase activity;serine-type endopeptidase activity;serine-type peptidase activity	cell part;cytoplasmic membrane-bounded vesicle lumen;cytoplasmic part;cytoplasmic vesicle part;extracellular membrane-bounded organelle;extracellular organelle;extracellular region;extracellular region part;extracellular space;extracellular vesicular exosome;intracellular organelle part;intracellular part;membrane-bounded organelle;membrane-bounded vesicle;membrane-enclosed lumen;organelle;organe…	biological regulation;cell activation;cellular process;coagulation;establishment of localization;exocytosis;immune system process;macromolecule metabolic process;metabolic process;multicellular organismal process;primary metabolic process;protein metabolic process;proteolysis;regulation of body fluid levels;response to stimulus;response to stress;secretion;transport;vesicle-mediated transport	cell part;extracellular organelle;extracellular region;extracellular space;organelle;vesicle	Complement and coagulation cascades;Staphylococcus aureus infection	Trypsin	BAKKER_FOXO3_TARGETS_DN;BEGUM_TARGETS_OF_PAX3_FOXO1_FUSION_DN;BENPORATH_CYCLING_GENES;BIOCARTA_COMP_PATHWAY;BOQUEST_STEM_CELL_CULTURED_VS_FRESH_DN;BOQUEST_STEM_CELL_UP;BROWNE_HCMV_INFECTION_2HR_UP;BURTON_ADIPOGENESIS_6;CADWELL_ATG16L1_TARGETS_UP;CASORELLI_ACUTE_PROMYELOCYTIC_LEUKEMIA_UP;CELLULAR_MACROMOLECULE_METABOLIC_PROCESS;CELLULAR_PROTEIN_METABOLIC_PROCESS;CHARAFE_BREAST_CANCER_LUMINAL_VS_BA…	3D-structure;Complementalternatepathway;Completeproteome;Directproteinsequencing;Diseasemutation;Disulfidebond;Hydrolase;Immunity;Innateimmunity;Polymorphism;Protease;Referenceproteome;Secreted;Serineprotease;Signal;Zymogen	20.0274	19.1466	16.3937	16.2032	18.7606	18.7502	20.0154	19.8449
	0.0184979	-0.043066	CFH	P08603;P08603-2	CFAH_HUMAN	Complement factor H	activation of immune response;biological regulation;complement activation;complement activation, alternative pathway;defense response;humoral immune response;immune effector process;immune response;immune system process;innate immune response;macromolecule metabolic process;metabolic process;positive regulation of biological process;positive regulation of immune response;positive regulation of im…	binding;carbohydrate binding;glycoprotein binding;glycosaminoglycan binding;heparan sulfate proteoglycan binding;heparin binding;pattern binding;polysaccharide binding;protein binding;proteoglycan binding	blood microparticle;extracellular membrane-bounded organelle;extracellular organelle;extracellular region;extracellular region part;extracellular space;extracellular vesicular exosome;membrane-bounded organelle;membrane-bounded vesicle;organelle;vesicle	biological regulation;immune system process;macromolecule metabolic process;metabolic process;primary metabolic process;protein metabolic process;response to stimulus;response to stress	extracellular organelle;extracellular region;extracellular space;organelle;vesicle	Complement and coagulation cascades;Staphylococcus aureus infection	Sushi	ACEVEDO_LIVER_CANCER_WITH_H3K9ME3_DN;AFFAR_YY1_TARGETS_UP;ALCALAY_AML_BY_NPM1_LOCALIZATION_UP;ATF2_UP.V1_DN;ATM_DN.V1_DN;BARRIER_COLON_CANCER_RECURRENCE_UP;BOQUEST_STEM_CELL_CULTURED_VS_FRESH_UP;BOQUEST_STEM_CELL_UP;CAIRO_LIVER_DEVELOPMENT_DN;CAR_HPX;CAR_IGFBP1;CASTELLANO_HRAS_AND_NRAS_TARGETS_UP;CASTELLANO_NRAS_TARGETS_UP;chr1q32;COATES_MACROPHAGE_M1_VS_M2_UP;CSR_LATE_UP.V1_DN;CUI_TCF21_TARGETS_…	3D-structure;Age-relatedmaculardegeneration;Alternativesplicing;Complementalternatepathway;Completeproteome;Directproteinsequencing;Diseasemutation;Disulfidebond;Glycoprotein;Hemolyticuremicsyndrome;Immunity;Innateimmunity;Polymorphism;Referenceproteome;Repeat;Secreted;Signal;Sushi	15.9813	14.7303	14.425	13.0413	15.6884	14.937	16.0432	14.0976
	0.791032	-0.219162	CFI	P05156	CFAI_HUMAN	Complement factor I	activation of immune response;biological regulation;complement activation;complement activation, classical pathway;defense response;humoral immune response;immune effector process;immune response;immune system process;innate immune response;macromolecule metabolic process;metabolic process;positive regulation of biological process;positive regulation of immune response;positive regulation of immu…	binding;cargo receptor activity;catalytic activity;cation binding;endopeptidase activity;hydrolase activity;ion binding;metal ion binding;peptidase activity;peptidase activity, acting on L-amino acid peptides;receptor activity;scavenger receptor activity;serine hydrolase activity;serine-type endopeptidase activity;serine-type peptidase activity	cell part;extracellular membrane-bounded organelle;extracellular organelle;extracellular region;extracellular region part;extracellular space;extracellular vesicular exosome;intracellular membrane-bounded organelle;intracellular organelle;intracellular part;membrane;membrane-bounded organelle;membrane-bounded vesicle;nucleus;organelle;vesicle	biological regulation;immune system process;macromolecule metabolic process;metabolic process;primary metabolic process;protein metabolic process;response to stimulus;response to stress	cell part;extracellular organelle;extracellular region;extracellular space;intracellular membrane-bounded organelle;intracellular organelle;membrane;nucleus;organelle;vesicle	Complement and coagulation cascades;Staphylococcus aureus infection	Ldl_recept_a;SRCR;Trypsin	ACEVEDO_LIVER_CANCER_DN;BOCHKIS_FOXA2_TARGETS;BONOME_OVARIAN_CANCER_SURVIVAL_OPTIMAL_DEBULKING;BOQUEST_STEM_CELL_CULTURED_VS_FRESH_UP;BOQUEST_STEM_CELL_DN;BOYAULT_LIVER_CANCER_SUBCLASS_G123_DN;CADWELL_ATG16L1_TARGETS_UP;CHARAFE_BREAST_CANCER_LUMINAL_VS_BASAL_DN;chr4q25;ENDOPEPTIDASE_ACTIVITY;FEVR_CTNNB1_TARGETS_DN;GSE10094_LCMV_VS_LISTERIA_IND_EFF_CD4_TCELL_DN;GSE15930_NAIVE_VS_72H_IN_VITRO_STIM_…	3D-structure;Age-relatedmaculardegeneration;Calcium;Cleavageonpairofbasicresidues;Complementpathway;Completeproteome;Directproteinsequencing;Diseasemutation;Disulfidebond;Glycoprotein;Hemolyticuremicsyndrome;Hydrolase;Immunity;Innateimmunity;Metal-binding;Polymorphism;Protease;Referenceproteome;Repeat;Secreted;Serineprotease;Signal	18.743	18.7246	18.4555	18.6838	18.615	18.4142	18.6753	18.3948
	0.0713151	0.362255	CFL1	P23528;Q9Y281;Q9Y281-3	COF1_HUMAN	Cofilin-1	actin cytoskeleton organization;actin filament depolymerization;actin filament organization;actin filament-based process;actin polymerization or depolymerization;actomyosin structure organization;ameboidal cell migration;anatomical structure homeostasis;anatomical structure morphogenesis;axon guidance;biological regulation;blood coagulation;cell activation;cell cycle cytokinesis;cell cycle proces…		actin cytoskeleton;adherens junction;anchoring junction;cell cortex part;cell junction;cell part;cell projection membrane;cell projection part;cell-cell junction;cell-substrate adherens junction;cell-substrate junction;contractile fiber part;cortical actin cytoskeleton;cortical cytoskeleton;cytoplasm;cytoplasmic part;cytoskeletal part;cytoskeleton;extracellular membrane-bounded organelle;extracel…	anatomical structure morphogenesis;biological regulation;cell activation;cell motility;cellular component disassembly;cellular component movement;cellular component organization;cellular homeostasis;cellular metabolic process;cellular process;coagulation;cytokinesis;cytoskeleton organization;developmental process;establishment of localization;establishment or maintenance of cell polarity;exocytos…	cell part;cytoplasm;cytoskeleton;extracellular organelle;extracellular space;intracellular membrane-bounded organelle;intracellular non-membrane-bounded organelle;intracellular organelle;membrane;nucleus;organelle;vesicle	Axon guidance;Fc gamma R-mediated phagocytosis;Regulation of actin cytoskeleton	Cofilin_ADF	AACTGGA,MIR-145;AAGCACT,MIR-520F;ACACTAC,MIR-142-3P;ACTAYRNNNCCCR_UNKNOWN;ACTIN_CYTOSKELETON_ORGANIZATION_AND_BIOGENESIS;ACTIN_FILAMENT_BASED_PROCESS;AGCACTT,MIR-93,MIR-302A,MIR-302B,MIR-302C,MIR-302D,MIR-372,MIR-373,MIR-520E,MIR-520A,MIR-526B,MIR-520B,MIR-520C,MIR-520D;AGTCTTA,MIR-499;ANTI_APOPTOSIS;APOPTOSIS_GO;ATGCTGC,MIR-103,MIR-107;BENPORATH_NANOG_TARGETS;BENPORATH_SOX2_TARGETS;BERENJENO_TRA…	3D-structure;Acetylation;Actin-binding;Alternativesplicing;Cellmembrane;Cellprojection;Completeproteome;Cytoplasm;Cytoskeleton;Directproteinsequencing;Diseasemutation;Membrane;Nemalinemyopathy;Nucleus;Phosphoprotein;Polymorphism;Referenceproteome	12.7161	16.0232	17.3978	17.6821	14.9794	14.4844	13.9753	14.3276
	0.806873	-0.421658	CHEK1	O14757;O14757-2;O14757-3	CHK1_HUMAN	Serine/threonine-protein kinase Chk1	aging;biological regulation;biosynthetic process;cell aging;cell cycle checkpoint;cell cycle process;cellular biosynthetic process;cellular component organization;cellular component organization at cellular level;cellular component organization or biogenesis;cellular component organization or biogenesis at cellular level;cellular macromolecule biosynthetic process;cellular macromolecule metabolic…	adenyl nucleotide binding;adenyl ribonucleotide binding;ATP binding;binding;catalytic activity;histone kinase activity;histone kinase activity (H3-T11 specific);histone threonine kinase activity;kinase activity;nucleotide binding;phosphotransferase activity, alcohol group as acceptor;protein kinase activity;protein serine/threonine kinase activity;purine nucleotide binding;purine ribonucleoside t…	cell part;centrosome;chromatin;chromosomal part;chromosome;condensed chromosome;condensed nuclear chromosome;cytoplasmic part;cytoskeletal part;cytosol;extracellular region part;extracellular space;intracellular membrane-bounded organelle;intracellular non-membrane-bounded organelle;intracellular organelle;intracellular organelle part;intracellular part;membrane-bounded organelle;microtubule orga…	aging;biological regulation;biosynthetic process;cellular component organization;cellular metabolic process;cellular nitrogen compound metabolic process;cellular process;chromatin modification;chromatin organization;chromosome organization;developmental process;DNA metabolic process;DNA repair;DNA replication;macromolecule metabolic process;macromolecule modification;metabolic process;nitrogen co…	cell part;centrosome;chromosome;cytosol;extracellular space;intracellular membrane-bounded organelle;intracellular non-membrane-bounded organelle;intracellular organelle;microtubule organizing center;nuclear chromosome;nucleoplasm;nucleus;organelle	Cell cycle;Cell cycle - yeast;Meiosis - yeast;p53 signaling pathway	Pkinase	ALCALAY_AML_BY_NPM1_LOCALIZATION_DN;BASAKI_YBX1_TARGETS_UP;BENPORATH_ES_1;BERENJENO_TRANSFORMED_BY_RHOA_UP;BIDUS_METASTASIS_UP;BIOCARTA_ATM_PATHWAY;BIOCARTA_ATRBRCA_PATHWAY;BIOCARTA_G2_PATHWAY;BIOCARTA_RB_PATHWAY;BIOPOLYMER_METABOLIC_PROCESS;BLUM_RESPONSE_TO_SALIRASIB_DN;CAIRO_HEPATOBLASTOMA_CLASSES_UP;CASORELLI_ACUTE_PROMYELOCYTIC_LEUKEMIA_DN;CELL_CYCLE_CHECKPOINT_GO_0000075;CELL_CYCLE_GO_000704…	3D-structure;Alternativesplicing;ATP-binding;Cellcycle;Completeproteome;Cytoplasm;Cytoskeleton;DNAdamage;DNArepair;Isopeptidebond;Kinase;Nucleotide-binding;Nucleus;Phosphoprotein;Polymorphism;Referenceproteome;Serine/threonine-proteinkinase;Transferase;Ublconjugation	21.7367	22.0347	21.3108	21.393	21.347	21.581	20.8304	20.8414
+	1.9843	-1.7484	CIZ1	Q9ULV3;Q9ULV3-2;Q9ULV3-3;Q9ULV3-4;Q9ULV3-5	CIZ1_HUMAN	Cip1-interacting zinc finger protein		binding;cation binding;ion binding;metal ion binding;nucleic acid binding;transition metal ion binding;zinc ion binding	cell part;intracellular membrane-bounded organelle;intracellular organelle;intracellular part;membrane-bounded organelle;nucleus;organelle		cell part;intracellular membrane-bounded organelle;intracellular organelle;nucleus;organelle		zf-C2H2_jaz	AMIT_SERUM_RESPONSE_120_MCF10A;BILD_E2F3_ONCOGENIC_SIGNATURE;BLALOCK_ALZHEIMERS_DISEASE_UP;CAIRO_HEPATOBLASTOMA_CLASSES_UP;CATION_BINDING;chr9q34;CTGCAGY_UNKNOWN;ESC_V6.5_UP_EARLY.V1_DN;FOSTER_KDM1A_TARGETS_DN;GATGKMRGCG_UNKNOWN;GCM_DFFA;GCM_GSPT1;GCM_NF2;GCM_NUMA1;GCM_RAN;GCM_UBE2N;GGATTA_V$PITX2_Q2;GSE11924_TFH_VS_TH17_CD4_TCELL_UP;GSE13229_IMM_VS_MATURE_NKCELL_DN;GSE1432_CTRL_VS_IFNG_1H_MICROG…	Alternativesplicing;Completeproteome;Diseasemutation;Dystonia;Metal-binding;Nucleus;Phosphoprotein;Polymorphism;Referenceproteome;Zinc;Zinc-finger	19.3334	19.68	16.5485	16.5152	17.7119	17.8048	17.3047	17.0698
	0.281099	1.79353	CLEC11A	Q9Y240	CLC11_HUMAN	C-type lectin domain family 11 member A	biological regulation;positive regulation of biological process;positive regulation of cell proliferation;positive regulation of cellular process;regulation of biological process;regulation of cell proliferation;regulation of cellular process	binding;carbohydrate binding;growth factor activity;protein binding;receptor binding	cell part;cytoplasm;extracellular region;extracellular region part;extracellular space;intracellular part	biological regulation	cell part;cytoplasm;extracellular region;extracellular space		Lectin_C	ACOSTA_PROLIFERATION_INDEPENDENT_MYC_TARGETS_DN;BIDUS_METASTASIS_DN;CASTELLANO_NRAS_TARGETS_UP;CELL_PROLIFERATION_GO_0008283;CHEBOTAEV_GR_TARGETS_DN;chr19q13;CUI_TCF21_TARGETS_2_UP;ESC_V6.5_UP_EARLY.V1_UP;EXTRACELLULAR_REGION;FLECHNER_PBL_KIDNEY_TRANSPLANT_OK_VS_DONOR_UP;GAUSSMANN_MLL_AF4_FUSION_TARGETS_E_UP;GGGYGTGNY_UNKNOWN;GRAHAM_CML_DIVIDING_VS_NORMAL_QUIESCENT_UP;GRAHAM_CML_QUIESCENT_VS_NORM…	Completeproteome;Cytoplasm;Directproteinsequencing;Disulfidebond;Glycoprotein;Growthfactor;Lectin;Polymorphism;Referenceproteome;Secreted;Signal	18.2893	13.6097	15.0954	14.6002	17.7503	17.7358	17.2536	17.5392
+	1.79465	2.67903	CLSTN1	O94985;O94985-2	CSTN1_HUMAN	Calsyntenin-1	biological adhesion;cell adhesion;cell-cell adhesion;cellular process;homophilic cell adhesion	beta-amyloid binding;binding;calcium ion binding;cation binding;cytoskeletal protein binding;ion binding;kinesin binding;metal ion binding;protein binding;X11-like protein binding	cell junction;cell part;cell projection;cytoplasmic part;endoplasmic reticulum membrane;endoplasmic reticulum part;extracellular membrane-bounded organelle;extracellular organelle;extracellular region part;extracellular vesicular exosome;Golgi apparatus part;Golgi membrane;integral to membrane;intracellular membrane-bounded organelle;intracellular organelle;intracellular organelle part;intracellu…	biological adhesion;cell adhesion;cellular process	cell part;cell projection;extracellular organelle;intracellular membrane-bounded organelle;intracellular organelle;membrane;nucleus;organelle;vesicle		Cadherin	AAGWWRNYGGC_UNKNOWN;CHEMNITZ_RESPONSE_TO_PROSTAGLANDIN_E2_DN;chr1p36;CREIGHTON_AKT1_SIGNALING_VIA_MTOR_UP;DEBIASI_APOPTOSIS_BY_REOVIRUS_INFECTION_DN;FEVR_CTNNB1_TARGETS_UP;GATGKMRGCG_UNKNOWN;GAUSSMANN_MLL_AF4_FUSION_TARGETS_A_UP;GEORGES_TARGETS_OF_MIR192_AND_MIR215;GGTGTGT,MIR-329;GRAESSMANN_APOPTOSIS_BY_DOXORUBICIN_DN;GSE11864_CSF1_IFNG_VS_CSF1_PAM3CYS_IN_MAC_UP;GSE12845_IGD_POS_BLOOD_VS_NAIVE_T…	Alternativesplicing;Calcium;Celladhesion;Celljunction;Cellmembrane;Cellprojection;Completeproteome;Directproteinsequencing;Endoplasmicreticulum;Glycoprotein;Golgiapparatus;Membrane;Nucleus;Polymorphism;Postsynapticcellmembrane;Referenceproteome;Repeat;Signal;Synapse;Transmembrane;Transmembranehelix	14.89	14.2033	14.2889	15.2852	17.2149	17.2365	16.7824	17.2782
	0.645024	0.590767	CLU	P10909;P10909-2;P10909-3;P10909-4;P10909-5;P10909-6	CLUS_HUMAN	Clusterin	activation of immune response;anatomical structure morphogenesis;apoptotic mitochondrial changes;biological regulation;blood coagulation;cell activation;cell morphogenesis;cellular component assembly;cellular component assembly at cellular level;cellular component morphogenesis;cellular component organization;cellular component organization at cellular level;cellular component organization or bio…	binding;chaperone binding;enzyme binding;misfolded protein binding;protein binding;ubiquitin protein ligase binding	blood microparticle;cell part;chromaffin granule;cytoplasm;cytoplasmic membrane-bounded vesicle;cytoplasmic membrane-bounded vesicle lumen;cytoplasmic part;cytoplasmic vesicle;cytoplasmic vesicle part;cytosol;endoplasmic reticulum;extracellular matrix;extracellular membrane-bounded organelle;extracellular organelle;extracellular region;extracellular region part;extracellular space;extracellular v…	anatomical structure morphogenesis;biological regulation;cell activation;cell morphogenesis;cellular component assembly;cellular component morphogenesis;cellular component organization;cellular macromolecular complex assembly;cellular membrane organization;cellular metabolic process;cellular process;coagulation;developmental process;establishment of localization;exocytosis;immune system process;l…	cell part;cytoplasm;cytoplasmic membrane-bounded vesicle;cytosol;endoplasmic reticulum;extracellular matrix;extracellular organelle;extracellular region;extracellular space;Golgi apparatus;intracellular membrane-bounded organelle;intracellular organelle;macromolecular complex;membrane;mitochondrion;nucleus;organelle;vesicle		Clusterin	ABE_INNER_EAR;ACEVEDO_FGFR1_TARGETS_IN_PROSTATE_CANCER_MODEL_UP;AFFAR_YY1_TARGETS_UP;ALCALAY_AML_BY_NPM1_LOCALIZATION_UP;BAELDE_DIABETIC_NEPHROPATHY_UP;BIDUS_METASTASIS_DN;BLALOCK_ALZHEIMERS_DISEASE_INCIPIENT_UP;BLALOCK_ALZHEIMERS_DISEASE_UP;BRUECKNER_TARGETS_OF_MIRLET7A3_UP;BUSA_SAM68_TARGETS_DN;BUYTAERT_PHOTODYNAMIC_THERAPY_STRESS_UP;CASORELLI_APL_SECONDARY_VS_DE_NOVO_UP;CHEN_LVAD_SUPPORT_OF_FA…	Alternativesplicing;Apoptosis;Chaperone;Complementpathway;Completeproteome;Cytoplasm;Cytoplasmicvesicle;Directproteinsequencing;Disulfidebond;Endoplasmicreticulum;Glycoprotein;Immunity;Innateimmunity;Membrane;Microsome;Mitochondrion;Nucleus;Phosphoprotein;Polymorphism;Referenceproteome;Secreted;Signal;Ublconjugation	17.6297	17.0023	16.8915	17.1514	17.77	18.0436	17.7971	17.9807
	0.791183	0.220423	CNDP1	Q96KN2	CNDP1_HUMAN	Beta-Ala-His dipeptidase		binding;carboxypeptidase activity;catalytic activity;cation binding;dipeptidase activity;exopeptidase activity;hydrolase activity;ion binding;metal ion binding;metallopeptidase activity;peptidase activity;peptidase activity, acting on L-amino acid peptides;tripeptidase activity	extracellular region		extracellular region	beta-Alanine metabolism;Histidine metabolism	M20_dimer;Peptidase_M20	ACEVEDO_LIVER_CANCER_DN;chr18q22;GSE32423_MEMORY_VS_NAIVE_CD8_TCELL_IL7_UP;GSE37416_CTRL_VS_48H_F_TULARENSIS_LVS_NEUTROPHIL_UP;KEGG_BETA_ALANINE_METABOLISM;KEGG_HISTIDINE_METABOLISM;MODULE_163;MODULE_49;MODULE_95	3D-structure;Carboxypeptidase;Completeproteome;Glycoprotein;Hydrolase;Metal-binding;Metalloprotease;Phosphoprotein;Polymorphism;Protease;Referenceproteome;Secreted;Signal;Zinc	20.0052	19.9299	20.5004	20.4303	20.0938	20.2821	19.9483	19.9609
	0.15397	0.0768671	COL11A1	P12107;P12107-2;P12107-3;P12107-4;P12107;P12107-2;P12107-3;P12107-4;P20908;P20908-2	COBA1_HUMAN;CO5A1_HUMAN;COBA1_HUMAN	Collagen alpha-1(XI) chain;Collagen alpha-1(XI) chain	anatomical structure development;anatomical structure morphogenesis;axon guidance;biological adhesion;biological regulation;biosynthetic process;blood vessel development;cardiac muscle tissue morphogenesis;cartilage condensation;cell adhesion;cell development;cell differentiation;cell migration;cell motility;cell-cell adhesion;cellular component disassembly;cellular component disassembly at cellu…	binding;binding, bridging;carbohydrate binding;cation binding;extracellular matrix binding;extracellular matrix structural constituent;glycoprotein binding;glycosaminoglycan binding;growth factor binding;heparin binding;integrin binding;ion binding;metal ion binding;pattern binding;platelet-derived growth factor binding;polysaccharide binding;protein binding;protein binding, bridging;protein comp…	basement membrane;cell part;collagen;collagen type V;collagen type XI;cytoplasmic part;endoplasmic reticulum lumen;endoplasmic reticulum part;extracellular matrix;extracellular matrix part;extracellular membrane-bounded organelle;extracellular organelle;extracellular region;extracellular region part;extracellular vesicular exosome;fibrillar collagen;intracellular organelle lumen;intracellular org…	anatomical structure development;anatomical structure morphogenesis;biological adhesion;biological regulation;biosynthetic process;cell adhesion;cell development;cell differentiation;cell motility;cellular component disassembly;cellular component movement;cellular component organization;cellular metabolic process;cellular process;detection of stimulus;developmental process;extracellular matrix or…	cell part;extracellular matrix;extracellular organelle;extracellular region;organelle;vesicle	Amoebiasis;ECM-receptor interaction;Focal adhesion;Protein digestion and absorption	COLFI;Collagen;Laminin_G_2	ABBUD_LIF_SIGNALING_2_UP;ANASTASSIOU_CANCER_MESENCHYMAL_TRANSITION_SIGNATURE;ANATOMICAL_STRUCTURE_DEVELOPMENT;ATF2_S_UP.V1_DN;AZARE_NEOPLASTIC_TRANSFORMATION_BY_STAT3_DN;BEGUM_TARGETS_OF_PAX3_FOXO1_FUSION_DN;BERENJENO_TRANSFORMED_BY_RHOA_DN;BILD_MYC_ONCOGENIC_SIGNATURE;BOCHKIS_FOXA2_TARGETS;BOQUEST_STEM_CELL_CULTURED_VS_FRESH_UP;BOQUEST_STEM_CELL_UP;BROWNE_HCMV_INFECTION_48HR_DN;BRUECKNER_TARGETS…	3D-structure;Alternativesplicing;Calcium;Cataract;Collagen;Completeproteome;Deafness;Directproteinsequencing;Diseasemutation;Disulfidebond;Dwarfism;Ectodermaldysplasia;Ehlers-Danlossyndrome;Extracellularmatrix;Glycoprotein;Heparin-binding;Hydroxylation;Metal-binding;Polymorphism;Referenceproteome;Repeat;Secreted;Signal;Sticklersyndrome;Sulfation	17.9638	17.6559	14.4621	14.913	17.8061	17.9674	17.7588	17.0808
	0.680179	1.55515	COL12A1	Q99715;Q99715-4	COCA1_HUMAN	Collagen alpha-1(XII) chain	anatomical structure development;biological adhesion;cell adhesion;cell differentiation;cellular component disassembly;cellular component disassembly at cellular level;cellular component organization;cellular component organization at cellular level;cellular component organization or biogenesis;cellular component organization or biogenesis at cellular level;cellular developmental process;cellular…	extracellular matrix structural constituent;extracellular matrix structural constituent conferring tensile strength;structural molecule activity	anchoring collagen;cell part;collagen;collagen type XII;cytoplasmic part;endoplasmic reticulum lumen;endoplasmic reticulum part;extracellular matrix;extracellular matrix part;extracellular membrane-bounded organelle;extracellular organelle;extracellular region;extracellular region part;extracellular space;extracellular vesicular exosome;FACIT collagen;intracellular organelle lumen;intracellular o…	anatomical structure development;biological adhesion;cell adhesion;cell differentiation;cellular component disassembly;cellular component organization;cellular process;developmental process;extracellular matrix organization;extracellular structure organization;macromolecule metabolic process;metabolic process;multicellular organismal process	cell part;extracellular matrix;extracellular organelle;extracellular region;extracellular space;organelle;vesicle	Protein digestion and absorption	Collagen;fn3;VWA	AAAYRNCTG_UNKNOWN;ACCAAAG,MIR-9;ACTGAAA,MIR-30A-3P,MIR-30E-3P;ACTGCAG,MIR-17-3P;ACTGCCT,MIR-34B;ANATOMICAL_STRUCTURE_DEVELOPMENT;BENPORATH_EED_TARGETS;BENPORATH_ES_WITH_H3K27ME3;BENPORATH_NANOG_TARGETS;BENPORATH_NOS_TARGETS;BENPORATH_OCT4_TARGETS;BENPORATH_SOX2_TARGETS;BILD_HRAS_ONCOGENIC_SIGNATURE;BRUINS_UVC_RESPONSE_LATE;BYSTRYKH_HEMATOPOIESIS_STEM_CELL_QTL_TRANS;CACTGCC,MIR-34A,MIR-34C,MIR-449…	Alternativesplicing;Celladhesion;Collagen;Completeproteome;Directproteinsequencing;Disulfidebond;Extracellularmatrix;Glycoprotein;Hydroxylation;Polymorphism;Referenceproteome;Repeat;Secreted;Signal	14.8068	16.4987	14.2106	15.1849	17.2918	17.124	16.4448	16.5026
	2.62796	0.492161	COL1A1	P02452	CO1A1_HUMAN	Collagen alpha-1(I) chain	anatomical structure development;anatomical structure formation involved in morphogenesis;anatomical structure morphogenesis;biological regulation;biomineral tissue development;biosynthetic process;blood coagulation;blood vessel development;bone trabecula formation;cartilage development;cartilage development involved in endochondral bone morphogenesis;cell activation;cell communication;cell diffe…	binding;cation binding;extracellular matrix structural constituent;growth factor binding;identical protein binding;ion binding;metal ion binding;platelet-derived growth factor binding;protein binding;structural molecule activity	cell part;collagen;collagen type I;cytoplasmic membrane-bounded vesicle;cytoplasmic part;cytoplasmic vesicle;endoplasmic reticulum lumen;endoplasmic reticulum part;extracellular matrix;extracellular matrix part;extracellular region;extracellular region part;extracellular space;fibrillar collagen;Golgi apparatus;intracellular membrane-bounded organelle;intracellular organelle;intracellular organel…	anatomical structure development;anatomical structure formation involved in morphogenesis;anatomical structure morphogenesis;biological regulation;biosynthetic process;cell activation;cell communication;cell differentiation;cell motility;cellular component assembly;cellular component disassembly;cellular component movement;cellular component organization;cellular localization;cellular membrane or…	cell part;cytoplasmic membrane-bounded vesicle;extracellular matrix;extracellular region;extracellular space;Golgi apparatus;intracellular membrane-bounded organelle;intracellular organelle;organelle;vesicle	Amoebiasis;ECM-receptor interaction;Focal adhesion;Protein digestion and absorption	COLFI;Collagen;VWC	AAGCACA,MIR-218;ACEVEDO_LIVER_CANCER_UP;ACEVEDO_LIVER_TUMOR_VS_NORMAL_ADJACENT_TISSUE_UP;ACTACCT,MIR-196A,MIR-196B;AGGAAGC,MIR-516-3P;ANASTASSIOU_CANCER_MESENCHYMAL_TRANSITION_SIGNATURE;ANATOMICAL_STRUCTURE_DEVELOPMENT;BERENJENO_TRANSFORMED_BY_RHOA_DN;BILD_MYC_ONCOGENIC_SIGNATURE;BILD_SRC_ONCOGENIC_SIGNATURE;BLUM_RESPONSE_TO_SALIRASIB_DN;BOQUEST_STEM_CELL_UP;BROWNE_HCMV_INFECTION_16HR_DN;BRUINS_U…	3D-structure;Calcium;Chromosomalrearrangement;Collagen;Completeproteome;Directproteinsequencing;Diseasemutation;Disulfidebond;Dwarfism;Ehlers-Danlossyndrome;Extracellularmatrix;Glycoprotein;Hydroxylation;Metal-binding;Osteogenesisimperfecta;Polymorphism;Pyrrolidonecarboxylicacid;Referenceproteome;Repeat;Secreted;Signal	26.2341	26.2142	22.2744	22.269	26.6946	26.7381	26.4188	26.471
	2.32267	0.428178	COL1A2	P08123	CO1A2_HUMAN	Collagen alpha-2(I) chain	anatomical structure development;anatomical structure morphogenesis;biological regulation;blood coagulation;blood vessel development;cell activation;cell migration;cell motility;cell surface receptor linked signaling pathway;cellular component assembly;cellular component disassembly;cellular component disassembly at cellular level;cellular component movement;cellular component organization;cellul…	binding;binding, bridging;cation binding;extracellular matrix structural constituent;growth factor binding;identical protein binding;ion binding;metal ion binding;platelet-derived growth factor binding;protein binding;protein binding, bridging;structural molecule activity	cell part;collagen;collagen type I;cytoplasmic part;endoplasmic reticulum lumen;endoplasmic reticulum part;extracellular matrix;extracellular matrix part;extracellular membrane-bounded organelle;extracellular organelle;extracellular region;extracellular region part;extracellular space;extracellular vesicular exosome;fibrillar collagen;intracellular organelle lumen;intracellular organelle part;int…	anatomical structure development;anatomical structure morphogenesis;biological regulation;cell activation;cell motility;cellular component assembly;cellular component disassembly;cellular component movement;cellular component organization;cellular membrane organization;cellular process;coagulation;developmental process;endocytosis;establishment of localization;extracellular matrix organization;ex…	cell part;extracellular matrix;extracellular organelle;extracellular region;extracellular space;organelle;vesicle	Amoebiasis;ECM-receptor interaction;Focal adhesion;Protein digestion and absorption	COLFI;Collagen	AAAYRNCTG_UNKNOWN;AACTTT_UNKNOWN;ACEVEDO_LIVER_CANCER_UP;ACEVEDO_LIVER_CANCER_WITH_H3K27ME3_UP;ACTACCT,MIR-196A,MIR-196B;ANASTASSIOU_CANCER_MESENCHYMAL_TRANSITION_SIGNATURE;ANATOMICAL_STRUCTURE_DEVELOPMENT;BERENJENO_TRANSFORMED_BY_RHOA_DN;BILANGES_SERUM_SENSITIVE_VIA_TSC2;BLALOCK_ALZHEIMERS_DISEASE_UP;BOQUEST_STEM_CELL_UP;BROWNE_HCMV_INFECTION_16HR_DN;BROWNE_HCMV_INFECTION_20HR_DN;BRUINS_UVC_RESP…	Calcium;Chromosomalrearrangement;Collagen;Completeproteome;Directproteinsequencing;Diseasemutation;Disulfidebond;Dwarfism;Ehlers-Danlossyndrome;Extracellularmatrix;Glycoprotein;Hydroxylation;Metal-binding;Osteogenesisimperfecta;Polymorphism;Referenceproteome;Repeat;Secreted;Signal	24.3989	24.3549	20.5232	20.6534	24.7852	24.825	24.5523	24.6568
	2.25926	0.143491	COL3A1	P02461;P02461-2	CO3A1_HUMAN	Collagen alpha-1(III) chain	aging;anatomical structure development;anatomical structure morphogenesis;aorta smooth muscle tissue morphogenesis;axon guidance;biological adhesion;biological regulation;cell activation;cell adhesion;cell surface receptor linked signaling pathway;cell-matrix adhesion;cell-substrate adhesion;cellular component disassembly;cellular component disassembly at cellular level;cellular component organiz…	binding;cation binding;extracellular matrix structural constituent;growth factor binding;integrin binding;ion binding;metal ion binding;platelet-derived growth factor binding;protein binding;protein complex binding;receptor binding;structural molecule activity	cell part;collagen;collagen type III;cytoplasmic part;endoplasmic reticulum lumen;endoplasmic reticulum part;extracellular matrix;extracellular matrix part;extracellular region;extracellular region part;extracellular space;fibrillar collagen;intracellular organelle lumen;intracellular organelle part;intracellular part;membrane-enclosed lumen;organelle lumen;organelle part	aging;anatomical structure development;anatomical structure morphogenesis;biological adhesion;biological regulation;cell activation;cell adhesion;cellular component disassembly;cellular component organization;cellular membrane organization;cellular metabolic process;cellular process;developmental process;endocytosis;establishment of localization;extracellular matrix organization;extracellular str…	cell part;extracellular matrix;extracellular region;extracellular space	Amoebiasis;ECM-receptor interaction;Focal adhesion;Protein digestion and absorption	COLFI;Collagen;VWC	AACTTT_UNKNOWN;ACEVEDO_LIVER_CANCER_UP;ACEVEDO_LIVER_CANCER_WITH_H3K27ME3_UP;ACEVEDO_NORMAL_TISSUE_ADJACENT_TO_LIVER_TUMOR_UP;ACTACCT,MIR-196A,MIR-196B;ANASTASSIOU_CANCER_MESENCHYMAL_TRANSITION_SIGNATURE;APPIERTO_RESPONSE_TO_FENRETINIDE_DN;ATTCTTT,MIR-186;BAELDE_DIABETIC_NEPHROPATHY_DN;BERENJENO_TRANSFORMED_BY_RHOA_DN;BERENJENO_TRANSFORMED_BY_RHOA_FOREVER_DN;BILANGES_SERUM_SENSITIVE_VIA_TSC2;BONO…	3D-structure;Alternativesplicing;Aorticaneurysm;Calcium;Collagen;Completeproteome;Directproteinsequencing;Diseasemutation;Disulfidebond;Ehlers-Danlossyndrome;Extracellularmatrix;Glycoprotein;Hydroxylation;Metal-binding;Polymorphism;Referenceproteome;Repeat;Secreted;Signal	24.2113	24.2067	19.7872	19.8284	24.342	24.3629	24.4301	24.4039
	0.619088	0.780099	COL4A2	P08572	CO4A2_HUMAN	Collagen alpha-2(IV) chain	anatomical structure formation involved in morphogenesis;angiogenesis;axon guidance;biological regulation;biosynthetic process;cell differentiation;cellular biosynthetic process;cellular component disassembly;cellular component disassembly at cellular level;cellular component organization;cellular component organization at cellular level;cellular component organization or biogenesis;cellular comp…	extracellular matrix structural constituent;structural molecule activity	cell part;collagen;collagen type IV;cytoplasmic part;endoplasmic reticulum lumen;endoplasmic reticulum part;extracellular matrix;extracellular matrix part;extracellular membrane-bounded organelle;extracellular organelle;extracellular region;extracellular region part;extracellular vesicular exosome;intracellular membrane-bounded organelle;intracellular organelle;intracellular organelle lumen;intra…	anatomical structure formation involved in morphogenesis;biological regulation;biosynthetic process;cell differentiation;cellular component disassembly;cellular component organization;cellular membrane organization;cellular metabolic process;cellular nitrogen compound metabolic process;cellular process;developmental process;endocytosis;establishment of localization;extracellular matrix organizati…	cell part;extracellular matrix;extracellular organelle;extracellular region;intracellular membrane-bounded organelle;intracellular organelle;organelle;vesicle	Amoebiasis;ECM-receptor interaction;Focal adhesion;Pathways in cancer;Protein digestion and absorption;Small cell lung cancer	C4;Collagen	ACCAAAG,MIR-9;ACEVEDO_LIVER_CANCER_UP;AMIT_EGF_RESPONSE_480_HELA;ANATOMICAL_STRUCTURE_DEVELOPMENT;ANATOMICAL_STRUCTURE_FORMATION;ANATOMICAL_STRUCTURE_MORPHOGENESIS;ANGIOGENESIS;BASEMENT_MEMBRANE;BERENJENO_ROCK_SIGNALING_NOT_VIA_RHOA_DN;BIOCARTA_ACE2_PATHWAY;BIOCARTA_AMI_PATHWAY;BIOCARTA_INTRINSIC_PATHWAY;BIOCARTA_PLATELETAPP_PATHWAY;BIOCARTA_VITCB_PATHWAY;BRUECKNER_TARGETS_OF_MIRLET7A3_DN;BRUINS_…	3D-structure;Angiogenesis;Basementmembrane;Collagen;Completeproteome;Directproteinsequencing;Diseasemutation;Disulfidebond;Extracellularmatrix;Glycoprotein;Hydroxylation;Polymorphism;Referenceproteome;Repeat;Secreted;Signal	17.9788	17.1154	15.7893	15.4904	18.1357	18.5187	17.7733	18.0253
	2.2839	0.536562	COL5A1	P12107;P12107-2;P12107-3;P12107-4;P20908;P20908-2;P20908;P20908-2	CO5A1_HUMAN;COBA1_HUMAN;CO5A1_HUMAN	Collagen alpha-1(XI) chain;Collagen alpha-1(V) chain	anatomical structure development;anatomical structure morphogenesis;axon guidance;biological adhesion;biological regulation;biosynthetic process;blood vessel development;cardiac muscle tissue morphogenesis;cartilage condensation;cell adhesion;cell development;cell differentiation;cell migration;cell motility;cell-cell adhesion;cellular component disassembly;cellular component disassembly at cellu…	binding;binding, bridging;carbohydrate binding;cation binding;extracellular matrix binding;extracellular matrix structural constituent;glycoprotein binding;glycosaminoglycan binding;growth factor binding;heparin binding;integrin binding;ion binding;metal ion binding;pattern binding;platelet-derived growth factor binding;polysaccharide binding;protein binding;protein binding, bridging;protein comp…	basement membrane;cell part;collagen;collagen type V;collagen type XI;cytoplasmic part;endoplasmic reticulum lumen;endoplasmic reticulum part;extracellular matrix;extracellular matrix part;extracellular membrane-bounded organelle;extracellular organelle;extracellular region;extracellular region part;extracellular vesicular exosome;fibrillar collagen;intracellular organelle lumen;intracellular org…	anatomical structure development;anatomical structure morphogenesis;biological adhesion;biological regulation;biosynthetic process;cell adhesion;cell development;cell differentiation;cell motility;cellular component disassembly;cellular component movement;cellular component organization;cellular metabolic process;cellular process;detection of stimulus;developmental process;extracellular matrix or…	cell part;extracellular matrix;extracellular organelle;extracellular region;organelle;vesicle	Amoebiasis;ECM-receptor interaction;Focal adhesion;Protein digestion and absorption	COLFI;Collagen;Laminin_G_2	ABBUD_LIF_SIGNALING_2_UP;ANASTASSIOU_CANCER_MESENCHYMAL_TRANSITION_SIGNATURE;ANATOMICAL_STRUCTURE_DEVELOPMENT;ATF2_S_UP.V1_DN;AZARE_NEOPLASTIC_TRANSFORMATION_BY_STAT3_DN;BEGUM_TARGETS_OF_PAX3_FOXO1_FUSION_DN;BERENJENO_TRANSFORMED_BY_RHOA_DN;BILD_MYC_ONCOGENIC_SIGNATURE;BOCHKIS_FOXA2_TARGETS;BOQUEST_STEM_CELL_CULTURED_VS_FRESH_UP;BOQUEST_STEM_CELL_UP;BROWNE_HCMV_INFECTION_48HR_DN;BRUECKNER_TARGETS…	3D-structure;Alternativesplicing;Calcium;Cataract;Collagen;Completeproteome;Deafness;Directproteinsequencing;Diseasemutation;Disulfidebond;Dwarfism;Ectodermaldysplasia;Ehlers-Danlossyndrome;Extracellularmatrix;Glycoprotein;Heparin-binding;Hydroxylation;Metal-binding;Polymorphism;Referenceproteome;Repeat;Secreted;Signal;Sticklersyndrome;Sulfation	19.3988	19.3513	16.6825	16.5707	19.8808	19.9423	19.6899	19.6757
	1.92292	0.481964	COL5A2	P05997	CO5A2_HUMAN	Collagen alpha-2(V) chain	anatomical structure development;anatomical structure morphogenesis;axon guidance;cellular component disassembly;cellular component disassembly at cellular level;cellular component organization;cellular component organization at cellular level;cellular component organization or biogenesis;cellular component organization or biogenesis at cellular level;cellular process;cellular response to acid;ce…	binding;cation binding;extracellular matrix structural constituent;ion binding;metal ion binding;structural molecule activity	cell part;collagen;collagen type V;cytoplasmic part;endoplasmic reticulum lumen;endoplasmic reticulum part;extracellular matrix;extracellular matrix part;extracellular region;extracellular region part;fibrillar collagen;intracellular organelle lumen;intracellular organelle part;intracellular part;membrane-enclosed lumen;organelle lumen;organelle part	anatomical structure development;anatomical structure morphogenesis;cellular component disassembly;cellular component organization;cellular process;developmental process;extracellular matrix organization;extracellular structure organization;locomotion;macromolecule metabolic process;metabolic process;multicellular organismal process;response to chemical stimulus;response to endogenous stimulus;re…	cell part;extracellular matrix;extracellular region	Amoebiasis;ECM-receptor interaction;Focal adhesion;Protein digestion and absorption	COLFI;Collagen;VWC	ACEVEDO_LIVER_TUMOR_VS_NORMAL_ADJACENT_TISSUE_UP;AKT_UP_MTOR_DN.V1_DN;ANASTASSIOU_CANCER_MESENCHYMAL_TRANSITION_SIGNATURE;ANATOMICAL_STRUCTURE_DEVELOPMENT;AZARE_NEOPLASTIC_TRANSFORMATION_BY_STAT3_DN;BERENJENO_ROCK_SIGNALING_NOT_VIA_RHOA_DN;BLALOCK_ALZHEIMERS_DISEASE_DN;BLALOCK_ALZHEIMERS_DISEASE_INCIPIENT_DN;BOQUEST_STEM_CELL_UP;BROWNE_HCMV_INFECTION_24HR_DN;BRUINS_UVC_RESPONSE_LATE;CAIRO_LIVER_D…	3D-structure;Calcium;Collagen;Completeproteome;Directproteinsequencing;Diseasemutation;Disulfidebond;Ehlers-Danlossyndrome;Extracellularmatrix;Glycoprotein;Hydroxylation;Metal-binding;Polymorphism;Referenceproteome;Repeat;Secreted;Signal	19.0754	19.1795	16.2905	14.2195	19.5988	19.62	19.3475	19.3807
+	2.29584	0.646843	COL6A1	P12109	CO6A1_HUMAN	Collagen alpha-1(VI) chain	axon guidance;biological adhesion;cell adhesion;cell differentiation;cellular component assembly;cellular component disassembly;cellular component disassembly at cellular level;cellular component organization;cellular component organization at cellular level;cellular component organization or biogenesis;cellular component organization or biogenesis at cellular level;cellular developmental process…	binding;growth factor binding;platelet-derived growth factor binding;protein binding	anchoring collagen;cell part;collagen;collagen type VI;cytoplasmic part;endoplasmic reticulum lumen;endoplasmic reticulum part;extracellular matrix;extracellular matrix part;extracellular membrane-bounded organelle;extracellular organelle;extracellular region;extracellular region part;extracellular vesicular exosome;intracellular organelle lumen;intracellular organelle part;intracellular part;lys…	biological adhesion;cell adhesion;cell differentiation;cellular component assembly;cellular component disassembly;cellular component organization;cellular process;developmental process;extracellular matrix organization;extracellular structure organization;locomotion;macromolecular complex assembly;macromolecule metabolic process;metabolic process;multicellular organismal process;protein complex a…	cell part;extracellular matrix;extracellular organelle;extracellular region;macromolecular complex;membrane;organelle;plasma membrane;protein complex;vesicle	ECM-receptor interaction;Focal adhesion;Protein digestion and absorption	Collagen;VWA	ACEVEDO_LIVER_CANCER_DN;BERENJENO_TRANSFORMED_BY_RHOA_DN;BOQUEST_STEM_CELL_UP;BROWNE_HCMV_INFECTION_18HR_DN;BROWNE_HCMV_INFECTION_30MIN_UP;BROWNE_HCMV_INFECTION_48HR_DN;BRUINS_UVC_RESPONSE_LATE;BURTON_ADIPOGENESIS_4;CHARAFE_BREAST_CANCER_LUMINAL_VS_MESENCHYMAL_DN;CHEN_METABOLIC_SYNDROM_NETWORK;CHIARADONNA_NEOPLASTIC_TRANSFORMATION_KRAS_CDC25_DN;CHICAS_RB1_TARGETS_CONFLUENT;chr21q22;CLASPER_LYMPHA…	Celladhesion;Collagen;Completeproteome;Directproteinsequencing;Diseasemutation;Extracellularmatrix;Glycoprotein;Hydroxylation;Polymorphism;Referenceproteome;Repeat;Secreted;Signal	21.3669	21.3647	19.0937	18.9908	21.9665	22.0588	22.0393	22.0465
	1.97018	0.421531	COL6A2	P12110;P12110-2;P12110-3	CO6A2_HUMAN	Collagen alpha-2(VI) chain	axon guidance;biological adhesion;cell adhesion;cellular component assembly;cellular component disassembly;cellular component disassembly at cellular level;cellular component organization;cellular component organization at cellular level;cellular component organization or biogenesis;cellular component organization or biogenesis at cellular level;cellular process;chemotaxis;collagen catabolic proc…		cell part;collagen;cytoplasmic part;endoplasmic reticulum lumen;endoplasmic reticulum part;extracellular matrix;extracellular matrix part;extracellular membrane-bounded organelle;extracellular organelle;extracellular region;extracellular region part;extracellular space;extracellular vesicular exosome;intracellular organelle lumen;intracellular organelle part;intracellular part;macromolecular comp…	biological adhesion;cell adhesion;cellular component assembly;cellular component disassembly;cellular component organization;cellular process;extracellular matrix organization;extracellular structure organization;locomotion;macromolecular complex assembly;macromolecule metabolic process;metabolic process;multicellular organismal process;protein complex assembly;response to chemical stimulus;respo…	cell part;extracellular matrix;extracellular organelle;extracellular region;extracellular space;macromolecular complex;membrane;organelle;plasma membrane;protein complex;proteinaceous extracellular matrix;vesicle	ECM-receptor interaction;Focal adhesion;Protein digestion and absorption	Collagen;VWA	ANASTASSIOU_CANCER_MESENCHYMAL_TRANSITION_SIGNATURE;BERENJENO_TRANSFORMED_BY_RHOA_DN;BLALOCK_ALZHEIMERS_DISEASE_UP;BOQUEST_STEM_CELL_UP;BROWNE_HCMV_INFECTION_18HR_DN;BROWNE_HCMV_INFECTION_30MIN_UP;BROWNE_HCMV_INFECTION_48HR_DN;BURTON_ADIPOGENESIS_4;CHARAFE_BREAST_CANCER_BASAL_VS_MESENCHYMAL_DN;CHARAFE_BREAST_CANCER_LUMINAL_VS_MESENCHYMAL_DN;CHICAS_RB1_TARGETS_CONFLUENT;CHICAS_RB1_TARGETS_SENESCEN…	Alternativesplicing;Celladhesion;Collagen;Completeproteome;Directproteinsequencing;Diseasemutation;Extracellularmatrix;Glycoprotein;Hydroxylation;Membrane;Phosphoprotein;Polymorphism;Referenceproteome;Repeat;Secreted;Signal	20.226	20.3011	18.5779	18.4512	20.6622	20.708	21.2959	21.2837
	0.543759	0.252992	COL6A3	P12111;P12111-2;P12111-5;P12111-4;P12111;P12111-2;P12111-4	CO6A3_HUMAN;CO6A3_HUMAN;CO6A3_HUMAN	Collagen alpha-3(VI) chain;Isoform 4 of Collagen alpha-3(VI) chain;Collagen alpha-3(VI) chain	anatomical structure development;axon guidance;biological adhesion;cell adhesion;cellular component disassembly;cellular component disassembly at cellular level;cellular component organization;cellular component organization at cellular level;cellular component organization or biogenesis;cellular component organization or biogenesis at cellular level;cellular process;chemotaxis;collagen catabolic…	endopeptidase inhibitor activity;endopeptidase regulator activity;enzyme inhibitor activity;enzyme regulator activity;peptidase inhibitor activity;peptidase regulator activity;serine-type endopeptidase inhibitor activity	anchoring collagen;cell part;collagen;collagen type VI;cytoplasmic part;endoplasmic reticulum lumen;endoplasmic reticulum part;extracellular matrix;extracellular matrix part;extracellular membrane-bounded organelle;extracellular organelle;extracellular region;extracellular region part;extracellular space;extracellular vesicular exosome;intracellular organelle lumen;intracellular organelle part;in…	anatomical structure development;biological adhesion;cell adhesion;cellular component disassembly;cellular component organization;cellular process;developmental process;extracellular matrix organization;extracellular structure organization;locomotion;macromolecule metabolic process;metabolic process;multicellular organismal process;response to chemical stimulus;response to external stimulus;respo…	cell part;extracellular matrix;extracellular organelle;extracellular region;extracellular space;membrane;organelle;plasma membrane;proteinaceous extracellular matrix;vesicle	ECM-receptor interaction;Focal adhesion;Protein digestion and absorption	Collagen;Kunitz_BPTI;VWA	AFFAR_YY1_TARGETS_DN;ANASTASSIOU_CANCER_MESENCHYMAL_TRANSITION_SIGNATURE;ANATOMICAL_STRUCTURE_DEVELOPMENT;BERENJENO_TRANSFORMED_BY_RHOA_DN;BLALOCK_ALZHEIMERS_DISEASE_UP;BOQUEST_STEM_CELL_UP;BROWNE_HCMV_INFECTION_24HR_DN;BRUINS_UVC_RESPONSE_LATE;CAMP_UP.V1_UP;CHARAFE_BREAST_CANCER_LUMINAL_VS_MESENCHYMAL_DN;CHEN_METABOLIC_SYNDROM_NETWORK;CHIANG_LIVER_CANCER_SUBCLASS_CTNNB1_DN;chr2q37;CLASPER_LYMPHA…	3D-structure;Alternativesplicing;Celladhesion;Collagen;Completeproteome;Directproteinsequencing;Diseasemutation;Disulfidebond;Extracellularmatrix;Glycoprotein;Hydroxylation;Phosphoprotein;Polymorphism;Proteaseinhibitor;Pyrrolidonecarboxylicacid;Referenceproteome;Repeat;Secreted;Serineproteaseinhibitor;Signal	23.8862	23.5395	21.5634	21.469	23.9392	23.9925	24.5397	24.5697
	1.1663	-0.226011	CP	P00450	CERU_HUMAN	Ceruloplasmin	biological regulation;cation homeostasis;cation transport;cellular cation homeostasis;cellular chemical homeostasis;cellular homeostasis;cellular ion homeostasis;cellular iron ion homeostasis;cellular metal ion homeostasis;cellular process;chemical homeostasis;copper ion transport;establishment of localization;homeostatic process;ion homeostasis;ion transport;iron ion homeostasis;metal ion homeos…	binding;catalytic activity;cation binding;chaperone binding;copper ion binding;ferroxidase activity;ion binding;metal ion binding;oxidoreductase activity;oxidoreductase activity, oxidizing metal ions;oxidoreductase activity, oxidizing metal ions, oxygen as acceptor;protein binding;transition metal ion binding	blood microparticle;cell part;cytoplasmic part;extracellular membrane-bounded organelle;extracellular organelle;extracellular region;extracellular region part;extracellular space;extracellular vesicular exosome;intracellular organelle part;intracellular part;lysosomal membrane;membrane;membrane-bounded organelle;membrane-bounded vesicle;organelle;organelle membrane;organelle part;vacuolar membran…	biological regulation;cellular homeostasis;cellular ion homeostasis;cellular process;establishment of localization;homeostatic process;ion transport;transmembrane transport;transport	cell part;extracellular organelle;extracellular region;extracellular space;membrane;organelle;vesicle	Porphyrin and chlorophyll metabolism	Cu-oxidase;Cu-oxidase_2;Cu-oxidase_3	AACTTT_UNKNOWN;ACEVEDO_FGFR1_TARGETS_IN_PROSTATE_CANCER_MODEL_UP;BERENJENO_ROCK_SIGNALING_NOT_VIA_RHOA_UP;BLALOCK_ALZHEIMERS_DISEASE_UP;BONOME_OVARIAN_CANCER_SURVIVAL_OPTIMAL_DEBULKING;BOYLAN_MULTIPLE_MYELOMA_C_D_DN;BOYLAN_MULTIPLE_MYELOMA_PCA1_UP;BYSTRYKH_HEMATOPOIESIS_STEM_CELL_QTL_TRANS;CAHOY_ASTROGLIAL;CAIRO_HEPATOBLASTOMA_DN;CATION_HOMEOSTASIS;CELLULAR_CATION_HOMEOSTASIS;CELLULAR_HOMEOSTASIS…	3D-structure;Completeproteome;Copper;Coppertransport;Directproteinsequencing;Disulfidebond;Glycoprotein;Iontransport;Metal-binding;Oxidoreductase;Polymorphism;Referenceproteome;Repeat;Secreted;Signal;Transport	22.0944	22.1717	22.1183	22.1489	21.8583	21.9558	21.9435	21.7873
	0.150117	0.0646143	CPB2	Q96IY4;Q96IY4-2	CBPB2_HUMAN	Carboxypeptidase B2	biological regulation;blood coagulation;carbohydrate homeostasis;cellular chemical homeostasis;cellular glucose homeostasis;cellular homeostasis;cellular process;cellular response to carbohydrate stimulus;cellular response to chemical stimulus;cellular response to glucose stimulus;cellular response to hexose stimulus;cellular response to monosaccharide stimulus;cellular response to organic substa…	binding;carboxypeptidase activity;catalytic activity;cation binding;exopeptidase activity;hydrolase activity;ion binding;metal ion binding;metallocarboxypeptidase activity;metalloexopeptidase activity;metallopeptidase activity;peptidase activity;peptidase activity, acting on L-amino acid peptides;transition metal ion binding;zinc ion binding	extracellular membrane-bounded organelle;extracellular organelle;extracellular region part;extracellular space;extracellular vesicular exosome;membrane-bounded organelle;membrane-bounded vesicle;organelle;vesicle	biological regulation;cellular homeostasis;cellular process;coagulation;homeostatic process;macromolecule metabolic process;metabolic process;multicellular organismal process;primary metabolic process;protein metabolic process;proteolysis;regulation of body fluid levels;regulation of transport;response to abiotic stimulus;response to chemical stimulus;response to drug;response to heat;response to…	extracellular organelle;extracellular space;organelle;vesicle	Complement and coagulation cascades;Pancreatic secretion;Protein digestion and absorption	Peptidase_M14;Propep_M14	BIOCARTA_FIBRINOLYSIS_PATHWAY;BOYAULT_LIVER_CANCER_SUBCLASS_G3_DN;BRUINS_UVC_RESPONSE_VIA_TP53_GROUP_A;CAIRO_LIVER_DEVELOPMENT_DN;CAR_HPX;CAR_IGFBP1;CARBOXYPEPTIDASE_ACTIVITY;CELLULAR_MACROMOLECULE_METABOLIC_PROCESS;CELLULAR_PROTEIN_METABOLIC_PROCESS;CHIANG_LIVER_CANCER_SUBCLASS_PROLIFERATION_DN;chr13q14;DCA_UP.V1_DN;EXOPEPTIDASE_ACTIVITY;EXTRACELLULAR_REGION;EXTRACELLULAR_REGION_PART;EXTRACELLUL…	3D-structure;Alternativesplicing;Bloodcoagulation;Carboxypeptidase;Completeproteome;Directproteinsequencing;Disulfidebond;Fibrinolysis;Glycoprotein;Hemostasis;Hydrolase;Metal-binding;Metalloprotease;Polymorphism;Protease;Referenceproteome;Secreted;Signal;Zinc;Zymogen	19.9232	20.0164	19.9072	20.0744	19.8924	20.1765	19.7157	19.7928
	0.946759	-0.141972	CPN1	P15169	CBPN_HUMAN	Carboxypeptidase N catalytic chain	bradykinin catabolic process;catabolic process;cellular catabolic process;cellular metabolic process;cellular process;metabolic process;peptide catabolic process;peptide metabolic process;response to chemical stimulus;response to corticosteroid stimulus;response to endogenous stimulus;response to glucocorticoid stimulus;response to hormone stimulus;response to organic substance;response to steroi…	binding;carboxypeptidase activity;catalytic activity;cation binding;exopeptidase activity;hydrolase activity;ion binding;metal ion binding;metallocarboxypeptidase activity;metalloexopeptidase activity;metallopeptidase activity;peptidase activity;peptidase activity, acting on L-amino acid peptides;transition metal ion binding;zinc ion binding	extracellular region part;extracellular space	catabolic process;cellular metabolic process;cellular process;metabolic process;peptide metabolic process;response to chemical stimulus;response to endogenous stimulus;response to stimulus	extracellular space		Peptidase_M14	ACEVEDO_METHYLATED_IN_LIVER_CANCER_DN;ALFANO_MYC_TARGETS;BOYLAN_MULTIPLE_MYELOMA_D_UP;chr10q24;COULOUARN_TEMPORAL_TGFB1_SIGNATURE_DN;CYCLIN_D1_KE_.V1_DN;EXTRACELLULAR_REGION;EXTRACELLULAR_REGION_PART;EXTRACELLULAR_SPACE;FOSTER_KDM1A_TARGETS_UP;GSE17721_0.5H_VS_4H_PAM3CSK4_BMDM_DN;GSE17721_CTRL_VS_CPG_0.5H_BMDM_DN;GSE17721_LPS_VS_PAM3CSK4_4H_BMDM_UP;GSE17721_PAM3CSK4_VS_CPG_0.5H_BMDM_DN;GSE20366_E…	3D-structure;Carboxypeptidase;Completeproteome;Directproteinsequencing;Diseasemutation;Disulfidebond;Glycoprotein;Hydrolase;Metal-binding;Metalloprotease;Protease;Referenceproteome;Secreted;Signal;Zinc	18.2459	18.2182	18.2642	18.367	18.0397	18.1405	18.0309	17.9398
	0.239657	0.0284796	CPN2	P22792	CPN2_HUMAN	Carboxypeptidase N subunit 2	biological regulation;posttranscriptional regulation of gene expression;protein stabilization;regulation of biological process;regulation of biological quality;regulation of catalytic activity;regulation of gene expression;regulation of macromolecule metabolic process;regulation of metabolic process;regulation of molecular function;regulation of protein stability	enzyme regulator activity	blood microparticle;extracellular membrane-bounded organelle;extracellular organelle;extracellular region;extracellular region part;extracellular vesicular exosome;membrane-bounded organelle;membrane-bounded vesicle;organelle;vesicle	biological regulation;regulation of protein stability	extracellular organelle;extracellular region;organelle;vesicle		LRR_1;LRR_4;LRR_8	BOYAULT_LIVER_CANCER_SUBCLASS_G3_DN;chr3q29;GNF2_GSTM1;GNF2_HPN;GNF2_HPX;GNF2_LCAT;GRADE_COLON_AND_RECTAL_CANCER_DN;GSE12845_NAIVE_VS_PRE_GC_TONSIL_BCELL_UP;GSE13485_CTRL_VS_DAY1_YF17D_VACCINE_PBMC_DN;GSE13485_CTRL_VS_DAY21_YF17D_VACCINE_PBMC_DN;GSE13485_DAY1_VS_DAY3_YF17D_VACCINE_PBMC_UP;GSE13485_DAY3_VS_DAY21_YF17D_VACCINE_PBMC_DN;GSE22886_IL2_VS_IL15_STIM_NKCELL_DN;GSE22886_TH1_VS_TH2_48H_ACT_…	Completeproteome;Directproteinsequencing;Disulfidebond;Glycoprotein;Leucine-richrepeat;Polymorphism;Referenceproteome;Repeat;Secreted;Signal	19.4847	19.5134	19.692	19.7597	19.487	19.5681	19.589	19.7415
	0.233156	-0.303308	CPQ	Q9Y646	CBPQ_HUMAN	Carboxypeptidase Q	alcohol metabolic process;amine metabolic process;anatomical structure development;anatomical structure morphogenesis;benzene-containing compound metabolic process;biological regulation;carboxylic acid metabolic process;catabolic process;cellular amine metabolic process;cellular amino acid metabolic process;cellular aromatic compound metabolic process;cellular catabolic process;cellular ketone me…	binding;carboxypeptidase activity;catalytic activity;cation binding;dipeptidase activity;exopeptidase activity;hydrolase activity;identical protein binding;ion binding;metal ion binding;metallodipeptidase activity;metalloexopeptidase activity;metallopeptidase activity;peptidase activity;peptidase activity, acting on L-amino acid peptides;protein binding;protein dimerization activity;protein homod…	cell part;cytoplasm;cytoplasmic part;endoplasmic reticulum;extracellular membrane-bounded organelle;extracellular organelle;extracellular region part;extracellular space;extracellular vesicular exosome;Golgi apparatus;intracellular membrane-bounded organelle;intracellular organelle;intracellular part;lysosome;lytic vacuole;membrane-bounded organelle;membrane-bounded vesicle;organelle;vacuole;vesi…	alcohol metabolic process;amine metabolic process;anatomical structure development;anatomical structure morphogenesis;biological regulation;catabolic process;cellular amino acid metabolic process;cellular aromatic compound metabolic process;cellular ketone metabolic process;cellular metabolic process;cellular nitrogen compound metabolic process;cellular process;developmental process;growth;hormon…	cell part;cytoplasm;endoplasmic reticulum;extracellular organelle;extracellular space;Golgi apparatus;intracellular membrane-bounded organelle;intracellular organelle;lysosome;organelle;vacuole;vesicle		Peptidase_M28		Carboxypeptidase;Completeproteome;Directproteinsequencing;Endoplasmicreticulum;Glycoprotein;Golgiapparatus;Hydrolase;Lysosome;Metal-binding;Metalloprotease;Polymorphism;Protease;Referenceproteome;Secreted;Signal;Zinc;Zymogen	15.7561	14.8172	14.8423	14.4411	14.9692	14.9975	15.7365	15.4025
	0.36254	-0.207547	CSF1R	P07333	CSF1R_HUMAN	Macrophage colony-stimulating factor 1 receptor	anatomical structure development;anatomical structure morphogenesis;biological regulation;cell differentiation;cell junction maintenance;cell junction organization;cell projection organization;cell proliferation;cell surface receptor linked signaling pathway;cell-cell junction maintenance;cell-cell junction organization;cellular component maintenance;cellular component maintenance at cellular lev…	adenyl nucleotide binding;adenyl ribonucleotide binding;ATP binding;binding;catalytic activity;cytokine binding;identical protein binding;kinase activity;macrophage colony-stimulating factor receptor activity;molecular transducer activity;nucleotide binding;phosphotransferase activity, alcohol group as acceptor;protein binding;protein dimerization activity;protein homodimerization activity;protei…	cell part;cell surface;integral to membrane;integral to plasma membrane;intrinsic to membrane;intrinsic to plasma membrane;macromolecular complex;membrane;membrane part;plasma membrane;plasma membrane part;protein complex;receptor complex	anatomical structure development;anatomical structure morphogenesis;biological regulation;cell differentiation;cell junction organization;cell proliferation;cellular component organization;cellular lipid metabolic process;cellular metabolic process;cellular process;developmental process;immune system process;lipid metabolic process;macromolecule metabolic process;macromolecule modification;metabo…	cell part;cell surface;macromolecular complex;membrane;plasma membrane;protein complex;receptor complex	Cytokine-cytokine receptor interaction;Endocytosis;Hematopoietic cell lineage;Osteoclast differentiation;Pathways in cancer	ig;Pkinase_Tyr	AGCATTA,MIR-155;BIOCARTA_CBL_PATHWAY;BIOCARTA_ETS_PATHWAY;BROWNE_HCMV_INFECTION_4HR_DN;CACTGCC,MIR-34A,MIR-34C,MIR-449;CAGCTG_V$AP4_Q5;CELL_PROLIFERATION_GO_0008283;CHEN_METABOLIC_SYNDROM_NETWORK;chr5q32;DELYS_THYROID_CANCER_UP;DIAZ_CHRONIC_MEYLOGENOUS_LEUKEMIA_DN;FERRANDO_TAL1_NEIGHBORS;FEVR_CTNNB1_TARGETS_UP;GCANCTGNY_V$MYOD_Q6;GGCAGCT,MIR-22;GGGNNTTTCC_V$NFKB_Q6_01;GSE10239_KLRG1INT_VS_KLRG1HI…	3D-structure;Alternativesplicing;ATP-binding;Cellmembrane;Completeproteome;Diseasemutation;Disulfidebond;Glycoprotein;Immunity;Immunoglobulindomain;Inflammatoryresponse;Innateimmunity;Kinase;Membrane;Nucleotide-binding;Phosphoprotein;Polymorphism;Proto-oncogene;Receptor;Referenceproteome;Repeat;Signal;Transferase;Transmembrane;Transmembranehelix;Tyrosine-proteinkinase;Ublconjugation	17.1613	17.5888	17.0526	17.1845	17.1649	17.1702	17.28	17.0914
+	2.63582	3.27744	CST3	P01034	CYTC_HUMAN	Cystatin-C	anatomical structure development;apoptosis;behavior;biological regulation;brain development;cell activation;cell death;cell development;cellular component organization;cellular component organization at cellular level;cellular component organization or biogenesis;cellular component organization or biogenesis at cellular level;cellular developmental process;cellular process;cellular process involv…	beta-amyloid binding;binding;cysteine-type endopeptidase inhibitor activity;endopeptidase inhibitor activity;endopeptidase regulator activity;enzyme binding;enzyme inhibitor activity;enzyme regulator activity;identical protein binding;peptidase inhibitor activity;peptidase regulator activity;protease binding;protein binding	axon;basement membrane;cell body;cell part;cell projection;contractile fiber;cytoplasmic part;endoplasmic reticulum;endosome;extracellular matrix part;extracellular membrane-bounded organelle;extracellular organelle;extracellular region;extracellular region part;extracellular space;extracellular vesicular exosome;intracellular membrane-bounded organelle;intracellular non-membrane-bounded organell…	anatomical structure development;behavior;biological regulation;cell activation;cell death;cell development;cellular component organization;cellular process;death;developmental process;extracellular matrix organization;extracellular structure organization;regulation of DNA metabolic process;response to chemical stimulus;response to drug;response to endogenous stimulus;response to external stimulu…	cell body;cell part;cell projection;endoplasmic reticulum;endosome;extracellular organelle;extracellular region;extracellular space;intracellular membrane-bounded organelle;intracellular non-membrane-bounded organelle;intracellular organelle;lysosome;membrane;neuron projection;neuronal cell body;organelle;vacuole;vesicle	Salivary secretion	Cystatin	ACEVEDO_METHYLATED_IN_LIVER_CANCER_DN;BYSTRYKH_HEMATOPOIESIS_STEM_CELL_QTL_CIS;CHANG_CORE_SERUM_RESPONSE_DN;CHANG_POU5F1_TARGETS_DN;chr20p11;DELACROIX_RAR_BOUND_ES;ENZYME_INHIBITOR_ACTIVITY;ENZYME_REGULATOR_ACTIVITY;GOLDRATH_ANTIGEN_RESPONSE;GOLUB_ALL_VS_AML_DN;GSE10325_LUPUS_BCELL_VS_LUPUS_MYELOID_DN;GSE10325_LUPUS_CD4_TCELL_VS_LUPUS_MYELOID_DN;GSE12366_PLASMA_CELL_VS_MEMORY_BCELL_UP;GSE12366_PL…	3D-structure;Age-relatedmaculardegeneration;Amyloid;Amyloidosis;Completeproteome;Directproteinsequencing;Diseasemutation;Disulfidebond;Glycoprotein;Polymorphism;Proteaseinhibitor;Referenceproteome;Secreted;Signal;Thiolproteaseinhibitor	14.54	14.4026	13.9338	15.9794	17.6066	17.8909	18.6679	18.749
	0.480435	-0.39397	CTBS	Q01459	DIAC_HUMAN	Di-N-acetylchitobiase	amine metabolic process;aminoglycan catabolic process;aminoglycan metabolic process;carbohydrate catabolic process;carbohydrate metabolic process;catabolic process;chitin catabolic process;chitin metabolic process;macromolecule catabolic process;macromolecule metabolic process;metabolic process;nitrogen compound metabolic process;oligosaccharide catabolic process;oligosaccharide metabolic process…	binding;carbohydrate binding;catalytic activity;chitin binding;chitinase activity;hydrolase activity;hydrolase activity, acting on glycosyl bonds;hydrolase activity, hydrolyzing O-glycosyl compounds;pattern binding;polysaccharide binding	cell part;cytoplasmic part;extracellular membrane-bounded organelle;extracellular organelle;extracellular region part;extracellular space;extracellular vesicular exosome;intracellular membrane-bounded organelle;intracellular organelle;intracellular part;lysosome;lytic vacuole;membrane-bounded organelle;membrane-bounded vesicle;organelle;vacuole;vesicle	amine metabolic process;carbohydrate metabolic process;catabolic process;macromolecule metabolic process;metabolic process;nitrogen compound metabolic process;oligosaccharide metabolic process;polysaccharide metabolic process;primary metabolic process	cell part;extracellular organelle;extracellular space;intracellular membrane-bounded organelle;intracellular organelle;lysosome;organelle;vacuole;vesicle		Glyco_hydro_18	BASAKI_YBX1_TARGETS_DN;BLALOCK_ALZHEIMERS_DISEASE_UP;BOYAULT_LIVER_CANCER_SUBCLASS_G1_DN;BROWNE_HCMV_INFECTION_48HR_DN;chr1p22;CRX_NRL_DN.V1_DN;CUI_TCF21_TARGETS_2_DN;DANG_REGULATED_BY_MYC_DN;FARMER_BREAST_CANCER_APOCRINE_VS_BASAL;FARMER_BREAST_CANCER_APOCRINE_VS_LUMINAL;GARY_CD5_TARGETS_UP;GAUSSMANN_MLL_AF4_FUSION_TARGETS_E_UP;GRAESSMANN_APOPTOSIS_BY_DOXORUBICIN_DN;GSE10325_BCELL_VS_LUPUS_BCELL_…	Completeproteome;Glycoprotein;Glycosidase;Hydrolase;Lysosome;Polymorphism;Referenceproteome;Signal	17.2932	17.8751	17.3968	17.4948	17.0851	17.2953	16.4619	16.3104
	0.652166	2.07636	CTHRC1	Q96CG8;Q96CG8-2;Q96CG8-3	CTHR1_HUMAN	Collagen triple helix repeat-containing protein 1	anatomical structure morphogenesis;biological regulation;cell migration;cell motility;cell projection organization;cell surface receptor linked signaling pathway;cellular component movement;cellular component organization;cellular component organization at cellular level;cellular component organization or biogenesis;cellular component organization or biogenesis at cellular level;cellular process;…		cell part;collagen;cytoplasm;extracellular matrix;extracellular matrix part;extracellular region part;extracellular space;intracellular part;proteinaceous extracellular matrix	anatomical structure morphogenesis;biological regulation;cell motility;cellular component movement;cellular component organization;cellular process;developmental process;locomotion;multicellular organismal process;response to stimulus;signal transduction	cell part;cytoplasm;extracellular matrix;extracellular space;proteinaceous extracellular matrix		Collagen	ACCAAAG,MIR-9;BRUINS_UVC_RESPONSE_LATE;BRUINS_UVC_RESPONSE_VIA_TP53_GROUP_A;CAGGTG_V$E12_Q6;CHIANG_LIVER_CANCER_SUBCLASS_CTNNB1_DN;CHICAS_RB1_TARGETS_CONFLUENT;chr8q22;CTTTGA_V$LEF1_Q2;CTTTGT_V$LEF1_Q2;CTTTGTA,MIR-524;CUI_TCF21_TARGETS_2_UP;GAUSSMANN_MLL_AF4_FUSION_TARGETS_E_UP;GOZGIT_ESR1_TARGETS_DN;GSE11924_TFH_VS_TH2_CD4_TCELL_DN;GSE13229_IMM_VS_INTMATURE_NKCELL_UP;GSE13493_CD4INTCD8POS_VS_CD8…	Alternativesplicing;Collagen;Completeproteome;Directproteinsequencing;Extracellularmatrix;Glycoprotein;Polymorphism;Referenceproteome;Secreted;Signal	15.8534	18.224	15.6832	16.2581	19.2031	19.0271	18.9855	19.2023
+	2.09755	2.87205	CTSA	P10619;P10619-2	PPGB_HUMAN	Lysosomal protective protein	biological regulation;biosynthetic process;carbohydrate biosynthetic process;carbohydrate metabolic process;cellular carbohydrate metabolic process;cellular lipid metabolic process;cellular macromolecule metabolic process;cellular metabolic process;cellular process;cellular protein metabolic process;dolichol-linked oligosaccharide biosynthetic process;establishment of localization;establishment o…	carboxypeptidase activity;catalytic activity;enzyme activator activity;enzyme regulator activity;exopeptidase activity;hydrolase activity;peptidase activity;peptidase activity, acting on L-amino acid peptides;serine hydrolase activity;serine-type carboxypeptidase activity;serine-type exopeptidase activity;serine-type peptidase activity	cell part;cytoplasmic part;endoplasmic reticulum;extracellular membrane-bounded organelle;extracellular organelle;extracellular region part;extracellular vesicular exosome;intracellular membrane-bounded organelle;intracellular organelle;intracellular organelle lumen;intracellular organelle part;intracellular part;lysosomal lumen;lysosome;lytic vacuole;membrane;membrane-bounded organelle;membrane-…	biological regulation;biosynthetic process;carbohydrate metabolic process;cellular lipid metabolic process;cellular metabolic process;cellular process;establishment of localization;lipid metabolic process;macromolecule metabolic process;macromolecule modification;metabolic process;oligosaccharide metabolic process;peptidyl-amino acid modification;primary metabolic process;protein glycosylation;pr…	cell part;endoplasmic reticulum;extracellular organelle;intracellular membrane-bounded organelle;intracellular organelle;lysosome;membrane;nucleoplasm;organelle;vacuole;vesicle	Lysosome;Renin-angiotensin system	Peptidase_S10	AKL_HTLV1_INFECTION_DN;AMUNDSON_RESPONSE_TO_ARSENITE;APPEL_IMATINIB_RESPONSE;BARRIER_COLON_CANCER_RECURRENCE_DN;BERENJENO_TRANSFORMED_BY_RHOA_DN;BRUINS_UVC_RESPONSE_VIA_TP53_GROUP_B;BURTON_ADIPOGENESIS_8;CACGTG_V$MYC_Q2;CELLULAR_LOCALIZATION;chr20q13;CREIGHTON_AKT1_SIGNALING_VIA_MTOR_DN;CYTOPLASM;CYTOPLASMIC_PART;DAVICIONI_TARGETS_OF_PAX_FOXO1_FUSIONS_UP;DEBIASI_APOPTOSIS_BY_REOVIRUS_INFECTION_DN…	3D-structure;Alternativesplicing;Carboxypeptidase;Completeproteome;Directproteinsequencing;Diseasemutation;Disulfidebond;Glycoprotein;Hydrolase;Lysosome;Protease;Referenceproteome;Signal;Zymogen	15.4936	15.5942	15.9934	13.7999	18.6692	18.1627	18.0157	17.8598
+	2.21503	1.65531	CTSB	P07858	CATB_HUMAN	Cathepsin B	activation of immune response;activation of innate immune response;anatomical structure development;biological regulation;cell differentiation;cellular component disassembly;cellular component disassembly at cellular level;cellular component organization;cellular component organization at cellular level;cellular component organization or biogenesis;cellular component organization or biogenesis at…	binding;catalytic activity;collagen binding;cysteine-type endopeptidase activity;cysteine-type peptidase activity;endopeptidase activity;glycoprotein binding;hydrolase activity;peptidase activity;peptidase activity, acting on L-amino acid peptides;protein binding;proteoglycan binding	cell part;cytoplasmic membrane-bounded vesicle;cytoplasmic part;cytoplasmic vesicle;extracellular membrane-bounded organelle;extracellular organelle;extracellular region;extracellular region part;extracellular space;extracellular vesicular exosome;intracellular;intracellular membrane-bounded organelle;intracellular non-membrane-bounded organelle;intracellular organelle;intracellular organelle par…	anatomical structure development;biological regulation;cell differentiation;cellular component disassembly;cellular component organization;cellular process;developmental process;extracellular matrix organization;extracellular structure organization;immune system process;macromolecule metabolic process;metabolic process;multicellular organismal process;primary metabolic process;protein metabolic p…	cell part;cytoplasmic membrane-bounded vesicle;extracellular organelle;extracellular region;extracellular space;intracellular;intracellular membrane-bounded organelle;intracellular non-membrane-bounded organelle;intracellular organelle;lysosome;mitochondrion;nucleolus;organelle;vacuole;vesicle	Antigen processing and presentation;Lysosome	Peptidase_C1;Propeptide_C1	ACEVEDO_LIVER_CANCER_DN;ACEVEDO_NORMAL_TISSUE_ADJACENT_TO_LIVER_TUMOR_DN;AIYAR_COBRA1_TARGETS_UP;ALONSO_METASTASIS_EMT_UP;ALONSO_METASTASIS_UP;APOPTOSIS_GO;APPEL_IMATINIB_RESPONSE;ATTCTTT,MIR-186;BLALOCK_ALZHEIMERS_DISEASE_UP;BOYAULT_LIVER_CANCER_SUBCLASS_G1_DN;CELL_DEVELOPMENT;CELLULAR_MACROMOLECULE_METABOLIC_PROCESS;CELLULAR_PROTEIN_METABOLIC_PROCESS;CHEN_LVAD_SUPPORT_OF_FAILING_HEART_DN;CHEN_M…	3D-structure;Acetylation;Completeproteome;Directproteinsequencing;Disulfidebond;Glycoprotein;Hydrolase;Lysosome;Polymorphism;Protease;Referenceproteome;Secreted;Signal;Thiolprotease;Zymogen	18.457	18.7154	19.5309	19.5191	20.2291	20.2539	19.9958	19.9421
	1.40471	1.54329	CTSC	P53634	CATC_HUMAN	Dipeptidyl peptidase 1	activation of caspase activity;adaptive immune response;adaptive immune response based on somatic recombination of immune receptors built from immunoglobulin superfamily domains;aging;biological regulation;cell killing;developmental process;immune effector process;immune response;immune system process;induction of apoptosis;induction of programmed cell death;leukocyte mediated cytotoxicity;leukoc…	anion binding;apoptotic protease activator activity;binding;caspase activator activity;caspase regulator activity;catalytic activity;chaperone binding;chloride ion binding;cysteine-type endopeptidase activity;cysteine-type peptidase activity;endopeptidase activity;enzyme activator activity;enzyme binding;enzyme regulator activity;hydrolase activity;ion binding;peptidase activator activity;peptida…	cell part;cytoplasmic part;endoplasmic reticulum;extracellular membrane-bounded organelle;extracellular organelle;extracellular region part;extracellular space;extracellular vesicular exosome;Golgi apparatus;intracellular membrane-bounded organelle;intracellular organelle;intracellular part;lysosome;lytic vacuole;membrane;membrane-bounded organelle;membrane-bounded vesicle;organelle;vacuole;vesic…	aging;biological regulation;cell killing;developmental process;immune system process;macromolecule metabolic process;metabolic process;primary metabolic process;protein metabolic process;proteolysis;proteolysis involved in cellular protein catabolic process;response to chemical stimulus;response to stimulus	cell part;endoplasmic reticulum;extracellular organelle;extracellular space;Golgi apparatus;intracellular membrane-bounded organelle;intracellular organelle;lysosome;membrane;organelle;vacuole;vesicle	Lysosome	CathepsinC_exc;Peptidase_C1	BAUS_TFF2_TARGETS_DN;BENPORATH_ES_1;BENPORATH_MYC_MAX_TARGETS;BRUNO_HEMATOPOIESIS;BUYTAERT_PHOTODYNAMIC_THERAPY_STRESS_DN;BYSTRYKH_HEMATOPOIESIS_STEM_CELL_AND_BRAIN_QTL_CIS;BYSTRYKH_HEMATOPOIESIS_STEM_CELL_QTL_CIS;CHARAFE_BREAST_CANCER_LUMINAL_VS_BASAL_DN;CHARAFE_BREAST_CANCER_LUMINAL_VS_MESENCHYMAL_DN;CHEMNITZ_RESPONSE_TO_PROSTAGLANDIN_E2_DN;chr11q14;CHUNG_BLISTER_CYTOTOXICITY_UP;CHYLA_CBFA2T3_T…	3D-structure;Alternativesplicing;Chloride;Completeproteome;Directproteinsequencing;Diseasemutation;Disulfidebond;Glycoprotein;Hydrolase;Lysosome;Palmoplantarkeratoderma;Polymorphism;Protease;Referenceproteome;Signal;Thiolprotease;Zymogen	15.3363	15.0025	14.8237	16.5259	16.9806	16.4448	16.515	16.2017
+	1.67782	1.17311	CTSD	P07339	CATD_HUMAN	Cathepsin D	antigen processing and presentation;antigen processing and presentation of exogenous antigen;antigen processing and presentation of exogenous peptide antigen;antigen processing and presentation of exogenous peptide antigen via MHC class II;antigen processing and presentation of peptide antigen;antigen processing and presentation of peptide antigen via MHC class II;antigen processing and presentat…	aspartic-type endopeptidase activity;aspartic-type peptidase activity;catalytic activity;endopeptidase activity;hydrolase activity;peptidase activity;peptidase activity, acting on L-amino acid peptides	cell part;cytoplasmic membrane-bounded vesicle;cytoplasmic part;cytoplasmic vesicle;extracellular membrane-bounded organelle;extracellular organelle;extracellular region;extracellular region part;extracellular space;extracellular vesicular exosome;intracellular membrane-bounded organelle;intracellular organelle;intracellular organelle lumen;intracellular organelle part;intracellular part;lysosoma…	autophagy;catabolic process;cellular component disassembly;cellular component organization;cellular metabolic process;cellular process;extracellular matrix organization;extracellular structure organization;immune system process;macromolecule metabolic process;metabolic process;multicellular organismal process;primary metabolic process;protein catabolic process;protein metabolic process;proteolysis	cell part;cytoplasmic membrane-bounded vesicle;extracellular organelle;extracellular region;extracellular space;intracellular membrane-bounded organelle;intracellular organelle;lysosome;organelle;vacuole;vesicle	ko05152;Lysosome	A1_Propeptide;Asp	ACEVEDO_LIVER_TUMOR_VS_NORMAL_ADJACENT_TISSUE_DN;ACOSTA_PROLIFERATION_INDEPENDENT_MYC_TARGETS_DN;AMUNDSON_DNA_DAMAGE_RESPONSE_TP53;APPEL_IMATINIB_RESPONSE;BCAT_BILD_ET_AL_UP;BECKER_TAMOXIFEN_RESISTANCE_UP;BENPORATH_CYCLING_GENES;BENPORATH_EED_TARGETS;BHAT_ESR1_TARGETS_VIA_AKT1_UP;BIOCARTA_MTA3_PATHWAY;BLUM_RESPONSE_TO_SALIRASIB_UP;CAGCTG_V$AP4_Q5;CHEN_METABOLIC_SYNDROM_NETWORK;chr11p15;DELACROIX_…	3D-structure;Alzheimerdisease;Aspartylprotease;Completeproteome;Directproteinsequencing;Diseasemutation;Disulfidebond;Glycoprotein;Hydrolase;Lysosome;Neurodegeneration;Neuronalceroidlipofuscinosis;Polymorphism;Protease;Referenceproteome;Secreted;Signal;Zymogen	19.7917	20.1105	21.3336	21.3802	21.1907	21.0577	20.7577	20.8316
	0.444318	0.0941172	CTSK	O60911;P43235;Q5NE16;P07711;P07711-3;P43235	CATK_HUMAN;CATL1_HUMAN;CATK_HUMAN	Procathepsin L;Cathepsin K	activation of immune response;activation of innate immune response;adaptive immune response;aging;anatomical structure development;anatomical structure homeostasis;anatomical structure morphogenesis;antigen processing and presentation;antigen processing and presentation of exogenous antigen;antigen processing and presentation of exogenous peptide antigen;antigen processing and presentation of exo…	aminopeptidase activity;binding;carboxypeptidase activity;catalytic activity;collagen binding;cysteine-type carboxypeptidase activity;cysteine-type endopeptidase activity;cysteine-type exopeptidase activity;cysteine-type peptidase activity;endopeptidase activity;exopeptidase activity;fibronectin binding;glycoprotein binding;histone binding;hydrolase activity;peptidase activity;peptidase activity,…	apical part of cell;cell part;cell projection;cytoplasmic membrane-bounded vesicle;cytoplasmic part;cytoplasmic vesicle;external side of plasma membrane;extracellular membrane-bounded organelle;extracellular organelle;extracellular region;extracellular region part;extracellular space;extracellular vesicular exosome;intracellular membrane-bounded organelle;intracellular non-membrane-bounded organe…	aging;anatomical structure development;anatomical structure morphogenesis;biological regulation;cell communication;cell death;cell differentiation;cellular component disassembly;cellular component organization;cellular process;death;developmental process;extracellular matrix organization;extracellular structure organization;homeostatic process;immune system process;macromolecule metabolic process…	apical part of cell;cell part;cell projection;cytoplasmic membrane-bounded vesicle;extracellular organelle;extracellular region;extracellular space;intracellular membrane-bounded organelle;intracellular non-membrane-bounded organelle;intracellular organelle;lysosome;microvillus;neuron projection;nucleolus;nucleus;organelle;vacuole;vesicle	Antigen processing and presentation;Lysosome;Osteoclast differentiation;Phagosome;Rheumatoid arthritis;Toll-like receptor signaling pathway	Inhibitor_I29;Peptidase_C1	ALFANO_MYC_TARGETS;ANASTASSIOU_CANCER_MESENCHYMAL_TRANSITION_SIGNATURE;BOQUEST_STEM_CELL_CULTURED_VS_FRESH_UP;BOQUEST_STEM_CELL_UP;BURTON_ADIPOGENESIS_PEAK_AT_0HR;CELLULAR_MACROMOLECULE_METABOLIC_PROCESS;CELLULAR_PROTEIN_METABOLIC_PROCESS;CHEN_METABOLIC_SYNDROM_NETWORK;chr1q21;COATES_MACROPHAGE_M1_VS_M2_DN;CYSTEINE_TYPE_ENDOPEPTIDASE_ACTIVITY;CYSTEINE_TYPE_PEPTIDASE_ACTIVITY;DURAND_STROMA_MAX_DN;…	3D-structure;Completeproteome;Directproteinsequencing;Diseasemutation;Disulfidebond;Glycoprotein;Hydrolase;Lysosome;Polymorphism;Protease;Referenceproteome;Signal;Thiolprotease;Zymogen	18.8315	18.9398	18.3406	18.4994	19.0383	18.9211	19.0005	18.898
	1.03698	1.15271	CTSL	P07711;P07711-3;O60911;P43235;Q5NE16;P07711;P07711-3	CATL1_HUMAN;CATK_HUMAN;CATL1_HUMAN	Procathepsin L;Procathepsin L	activation of immune response;activation of innate immune response;adaptive immune response;aging;anatomical structure development;anatomical structure homeostasis;anatomical structure morphogenesis;antigen processing and presentation;antigen processing and presentation of exogenous antigen;antigen processing and presentation of exogenous peptide antigen;antigen processing and presentation of exo…	aminopeptidase activity;binding;carboxypeptidase activity;catalytic activity;collagen binding;cysteine-type carboxypeptidase activity;cysteine-type endopeptidase activity;cysteine-type exopeptidase activity;cysteine-type peptidase activity;endopeptidase activity;exopeptidase activity;fibronectin binding;glycoprotein binding;histone binding;hydrolase activity;peptidase activity;peptidase activity,…	apical part of cell;cell part;cell projection;cytoplasmic membrane-bounded vesicle;cytoplasmic part;cytoplasmic vesicle;external side of plasma membrane;extracellular membrane-bounded organelle;extracellular organelle;extracellular region;extracellular region part;extracellular space;extracellular vesicular exosome;intracellular membrane-bounded organelle;intracellular non-membrane-bounded organe…	aging;anatomical structure development;anatomical structure morphogenesis;biological regulation;cell communication;cell death;cell differentiation;cellular component disassembly;cellular component organization;cellular process;death;developmental process;extracellular matrix organization;extracellular structure organization;homeostatic process;immune system process;macromolecule metabolic process…	apical part of cell;cell part;cell projection;cytoplasmic membrane-bounded vesicle;extracellular organelle;extracellular region;extracellular space;intracellular membrane-bounded organelle;intracellular non-membrane-bounded organelle;intracellular organelle;lysosome;microvillus;neuron projection;nucleolus;nucleus;organelle;vacuole;vesicle	Antigen processing and presentation;Lysosome;Osteoclast differentiation;Phagosome;Rheumatoid arthritis;Toll-like receptor signaling pathway	Inhibitor_I29;Peptidase_C1	ALFANO_MYC_TARGETS;ANASTASSIOU_CANCER_MESENCHYMAL_TRANSITION_SIGNATURE;BOQUEST_STEM_CELL_CULTURED_VS_FRESH_UP;BOQUEST_STEM_CELL_UP;BURTON_ADIPOGENESIS_PEAK_AT_0HR;CELLULAR_MACROMOLECULE_METABOLIC_PROCESS;CELLULAR_PROTEIN_METABOLIC_PROCESS;CHEN_METABOLIC_SYNDROM_NETWORK;chr1q21;COATES_MACROPHAGE_M1_VS_M2_DN;CYSTEINE_TYPE_ENDOPEPTIDASE_ACTIVITY;CYSTEINE_TYPE_PEPTIDASE_ACTIVITY;DURAND_STROMA_MAX_DN;…	3D-structure;Completeproteome;Directproteinsequencing;Diseasemutation;Disulfidebond;Glycoprotein;Hydrolase;Lysosome;Polymorphism;Protease;Referenceproteome;Signal;Thiolprotease;Zymogen	18.5403	19.2856	20.1206	20.0906	20.1137	20.0176	19.6258	19.5633
	0.332744	0.206394	CTSZ	Q9UBR2	CATZ_HUMAN	Cathepsin Z	anatomical structure morphogenesis;angiotensin maturation;biological regulation;branching morphogenesis of a tube;cellular macromolecule metabolic process;cellular metabolic process;cellular process;cellular protein metabolic process;developmental process;epithelial tube branching involved in lung morphogenesis;epithelial tube morphogenesis;hormone metabolic process;macromolecule metabolic proces…	catalytic activity;cysteine-type endopeptidase activity;cysteine-type peptidase activity;endopeptidase activity;hydrolase activity;peptidase activity;peptidase activity, acting on L-amino acid peptides	cell part;cytoplasmic part;endoplasmic reticulum;extracellular membrane-bounded organelle;extracellular organelle;extracellular region part;extracellular space;extracellular vesicular exosome;intracellular membrane-bounded organelle;intracellular organelle;intracellular part;lysosome;lytic vacuole;membrane;membrane-bounded organelle;membrane-bounded vesicle;organelle;plasma membrane;vacuole;vesic…	anatomical structure morphogenesis;biological regulation;cellular metabolic process;cellular process;developmental process;hormone metabolic process;macromolecule metabolic process;metabolic process;multicellular organismal process;primary metabolic process;protein maturation;protein metabolic process;proteolysis;proteolysis involved in cellular protein catabolic process	cell part;endoplasmic reticulum;extracellular organelle;extracellular space;intracellular membrane-bounded organelle;intracellular organelle;lysosome;membrane;organelle;plasma membrane;vacuole;vesicle	Lysosome	Peptidase_C1	APPEL_IMATINIB_RESPONSE;CASORELLI_ACUTE_PROMYELOCYTIC_LEUKEMIA_DN;CELLULAR_MACROMOLECULE_METABOLIC_PROCESS;CELLULAR_PROTEIN_METABOLIC_PROCESS;chr20q13;CYTOPLASM;CYTOPLASMIC_PART;DACOSTA_LOW_DOSE_UV_RESPONSE_VIA_ERCC3_XPCS_UP;DELACROIX_RAR_BOUND_ES;ENDOPLASMIC_RETICULUM;ENGELMANN_CANCER_PROGENITORS_UP;GAL_LEUKEMIC_STEM_CELL_UP;GSE11057_CD4_CENT_MEM_VS_PBMC_DN;GSE11057_CD4_EFF_MEM_VS_PBMC_DN;GSE110…	3D-structure;Completeproteome;Disulfidebond;Glycoprotein;Hydrolase;Lysosome;Polymorphism;Protease;Referenceproteome;Signal;Thiolprotease;Zymogen	18.5663	19.0224	17.4019	17.5787	19.0333	18.9682	18.7268	18.5006
	0.626227	1.18303	DCD	P81605;P81605-2	DCD_HUMAN	Dermcidin	cell killing;defense response;defense response to bacterium;defense response to fungus;killing of cells of other organism;multi-organism process;response to bacterium;response to biotic stimulus;response to fungus;response to other organism;response to stimulus;response to stress	catalytic activity;hydrolase activity;peptidase activity	extracellular membrane-bounded organelle;extracellular organelle;extracellular region;extracellular region part;extracellular vesicular exosome;membrane-bounded organelle;membrane-bounded vesicle;organelle;vesicle	cell killing;killing of cells of other organism;multi-organism process;response to biotic stimulus;response to stimulus;response to stress	extracellular organelle;extracellular region;organelle;vesicle		Dermcidin	CAGGTG_V$E12_Q6;chr12q13;EXTRACELLULAR_REGION;GSE29617_DAY3_VS_DAY7_TIV_FLU_VACCINE_PBMC_2008_UP;GSE37416_CTRL_VS_0H_F_TULARENSIS_LVS_NEUTROPHIL_DN	3D-structure;Acetylation;Alternativesplicing;Antibiotic;Antimicrobial;Completeproteome;Directproteinsequencing;Fungicide;Hydrolase;Manganese;Protease;Referenceproteome;Secreted;Signal	16.2683	14.9567	18.5678	18.7116	17.061	16.5301	18.8433	18.9697
	0.504362	0.179157	DCN	P07585	PGS2_HUMAN	Decorin	aging;amine metabolic process;aminoglycan biosynthetic process;aminoglycan catabolic process;aminoglycan metabolic process;anatomical structure development;anatomical structure morphogenesis;biological regulation;biosynthetic process;carbohydrate biosynthetic process;carbohydrate catabolic process;carbohydrate metabolic process;catabolic process;cellular biosynthetic process;cellular catabolic pr…	binding;carbohydrate binding;extracellular matrix binding;glycosaminoglycan binding;pattern binding;polysaccharide binding	anchoring collagen;cell part;collagen;collagen type VI;cytoplasmic part;extracellular matrix part;extracellular region;extracellular region part;extracellular space;Golgi apparatus part;Golgi lumen;intracellular organelle lumen;intracellular organelle part;intracellular part;lysosomal lumen;membrane-enclosed lumen;organelle lumen;organelle part;vacuolar lumen;vacuolar part	aging;amine metabolic process;anatomical structure development;anatomical structure morphogenesis;biological regulation;biosynthetic process;carbohydrate metabolic process;catabolic process;cellular component disassembly;cellular component organization;cellular metabolic process;cellular process;developmental process;extracellular matrix organization;extracellular structure organization;macromole…	cell part;extracellular region;extracellular space	TGF-beta signaling pathway	LRR_8;LRRNT	AACTTT_UNKNOWN;ABBUD_LIF_SIGNALING_2_UP;ABRAHAM_ALPC_VS_MULTIPLE_MYELOMA_UP;AMIT_SERUM_RESPONSE_40_MCF10A;ANASTASSIOU_CANCER_MESENCHYMAL_TRANSITION_SIGNATURE;ANATOMICAL_STRUCTURE_DEVELOPMENT;ANATOMICAL_STRUCTURE_MORPHOGENESIS;BAKKER_FOXO3_TARGETS_UP;BERENJENO_TRANSFORMED_BY_RHOA_DN;BERENJENO_TRANSFORMED_BY_RHOA_FOREVER_UP;BHATI_G2M_ARREST_BY_2METHOXYESTRADIOL_DN;BLALOCK_ALZHEIMERS_DISEASE_INCIPIE…	Alternativesplicing;Completeproteome;Cornealdystrophy;Directproteinsequencing;Disulfidebond;Extracellularmatrix;Glycoprotein;Leucine-richrepeat;Polymorphism;Proteoglycan;Referenceproteome;Repeat;Secreted;Signal	23.7964	23.5347	21.063	21.149	23.8158	23.8737	24.2452	24.2977
	1.24739	0.250774	DPP4	P27487	DPP4_HUMAN	Dipeptidyl peptidase 4	biological regulation;cell activation;cell migration;cell motility;cellular component movement;cellular process;endothelial cell migration;entry into cell of other organism involved in symbiotic interaction;entry into host;entry into host cell;entry into other organism involved in symbiotic interaction;entry of virus into host cell;immune system process;interaction with host;interspecies interact…	binding;catalytic activity;dipeptidyl-peptidase activity;endopeptidase activity;enzyme binding;exopeptidase activity;hydrolase activity;identical protein binding;peptidase activity;peptidase activity, acting on L-amino acid peptides;protease binding;protein binding;protein dimerization activity;protein homodimerization activity;receptor activity;receptor binding;serine hydrolase activity;serine-t…	adherens junction;anchoring junction;apical plasma membrane;cell junction;cell part;cell projection;cell projection membrane;cell projection part;cell surface;cell-cell junction;cell-substrate adherens junction;cell-substrate junction;cytoplasmic membrane-bounded vesicle;cytoplasmic part;cytoplasmic vesicle;endocytic vesicle;extracellular membrane-bounded organelle;extracellular organelle;extrace…	biological regulation;cell activation;cell motility;cellular component movement;cellular process;immune system process;interspecies interaction between organisms;locomotion;multi-organism process;response to chemical stimulus;response to stimulus;response to stress	cell part;cell projection;cell surface;cytoplasmic membrane-bounded vesicle;extracellular organelle;intracellular membrane-bounded organelle;intracellular organelle;membrane;organelle;plasma membrane;vesicle	Protein digestion and absorption	DPPIV_N;Peptidase_S9	AAACCAC,MIR-140;AAGCACT,MIR-520F;ACEVEDO_METHYLATED_IN_LIVER_CANCER_DN;ACEVEDO_NORMAL_TISSUE_ADJACENT_TO_LIVER_TUMOR_UP;ATATGCA,MIR-448;ATF2_S_UP.V1_DN;BASAKI_YBX1_TARGETS_DN;BOSCO_ALLERGEN_INDUCED_TH2_ASSOCIATED_MODULE;BOYAULT_LIVER_CANCER_SUBCLASS_G56_UP;BOYLAN_MULTIPLE_MYELOMA_C_CLUSTER_UP;BOYLAN_MULTIPLE_MYELOMA_C_UP;BROWNE_HCMV_INFECTION_48HR_DN;CASORELLI_ACUTE_PROMYELOCYTIC_LEUKEMIA_DN;CAVA…	3D-structure;Aminopeptidase;Celladhesion;Celljunction;Cellmembrane;Cellprojection;Completeproteome;Directproteinsequencing;Disulfidebond;Glycoprotein;Hydrolase;Membrane;Protease;Receptor;Referenceproteome;Secreted;Serineprotease;Signal-anchor;Transmembrane;Transmembranehelix	18.6277	18.5789	18.3973	18.444	18.9114	18.7967	18.5888	18.4377
	0.482284	-0.571027	EEF1G	P26641;P26641-2	EF1G_HUMAN	Elongation factor 1-gamma	biosynthetic process;cellular biosynthetic process;cellular macromolecule biosynthetic process;cellular macromolecule metabolic process;cellular metabolic process;cellular process;cellular protein metabolic process;gene expression;macromolecule biosynthetic process;macromolecule metabolic process;metabolic process;multi-organism process;primary metabolic process;protein metabolic process;response…	binding;nucleic acid binding;RNA binding;translation elongation factor activity;translation factor activity, nucleic acid binding	cell part;cytoplasm;cytoplasmic part;cytosol;extracellular membrane-bounded organelle;extracellular organelle;extracellular region part;extracellular vesicular exosome;intracellular membrane-bounded organelle;intracellular organelle;intracellular part;membrane;membrane-bounded organelle;membrane-bounded vesicle;nucleus;organelle;vesicle	biosynthetic process;cellular metabolic process;cellular process;macromolecule metabolic process;metabolic process;multi-organism process;primary metabolic process;protein metabolic process;response to biotic stimulus;response to stimulus;translation;translational elongation	cell part;cytoplasm;cytosol;extracellular organelle;intracellular membrane-bounded organelle;intracellular organelle;membrane;nucleus;organelle;vesicle		EF1G;GST_C;GST_N	BANDRES_RESPONSE_TO_CARMUSTIN_WITHOUT_MGMT_24HR_UP;BILANGES_SERUM_AND_RAPAMYCIN_SENSITIVE_GENES;BILANGES_SERUM_RESPONSE_TRANSLATION;BLALOCK_ALZHEIMERS_DISEASE_UP;CAMPS_COLON_CANCER_COPY_NUMBER_DN;CHNG_MULTIPLE_MYELOMA_HYPERPLOID_UP;chr11q12;CTTTGT_V$LEF1_Q2;FLOTHO_PEDIATRIC_ALL_THERAPY_RESPONSE_UP;GCM_ACTG1;GCM_ANP32B;GCM_APEX1;GCM_CSNK2B;GCM_NPM1;GCM_TPT1;GGGAGGRR_V$MAZ_Q6;GGGCGGR_V$SP1_Q6;GGGTG…	3D-structure;Acetylation;Alternativesplicing;Completeproteome;Directproteinsequencing;Elongationfactor;Proteinbiosynthesis;Referenceproteome	14.93	14.8139	16.3429	16.2993	13.8581	14.7438	13.3966	12.368
	0.276509	0.67355	EEF2	P13639	EF2_HUMAN	Elongation factor 2	biological regulation;biosynthetic process;cell differentiation;cellular biosynthetic process;cellular developmental process;cellular macromolecule biosynthetic process;cellular macromolecule metabolic process;cellular metabolic process;cellular process;cellular protein metabolic process;developmental process;gene expression;hemopoietic progenitor cell differentiation;macromolecule biosynthetic p…	binding;catalytic activity;enzyme binding;GTP binding;GTPase activity;guanyl nucleotide binding;guanyl ribonucleotide binding;hydrolase activity;hydrolase activity, acting on acid anhydrides;hydrolase activity, acting on acid anhydrides, in phosphorus-containing anhydrides;kinase binding;nucleic acid binding;nucleoside-triphosphatase activity;nucleotide binding;protein binding;protein kinase bind…	aggresome;cell part;cytoplasm;cytoplasmic part;cytosol;extracellular membrane-bounded organelle;extracellular organelle;extracellular region part;extracellular vesicular exosome;inclusion body;intracellular membrane-bounded organelle;intracellular organelle;intracellular part;macromolecular complex;membrane;membrane-bounded organelle;membrane-bounded vesicle;nucleus;organelle;plasma membrane;poly…	biological regulation;biosynthetic process;cell differentiation;cellular metabolic process;cellular process;developmental process;macromolecule metabolic process;macromolecule modification;metabolic process;peptidyl-amino acid modification;primary metabolic process;protein metabolic process;protein modification process;regulation of translation;translation;translational elongation	cell part;cytoplasm;cytosol;extracellular organelle;intracellular membrane-bounded organelle;intracellular organelle;macromolecular complex;membrane;nucleus;organelle;plasma membrane;polysome;ribonucleoprotein complex;vesicle		EFG_C;EFG_II;EFG_IV;GTP_EFTU;GTP_EFTU_D2	ACEVEDO_LIVER_CANCER_DN;ACEVEDO_NORMAL_TISSUE_ADJACENT_TO_LIVER_TUMOR_DN;BCAT_BILD_ET_AL_UP;BENPORATH_EED_TARGETS;BENPORATH_NANOG_TARGETS;BENPORATH_SOX2_TARGETS;BHATI_G2M_ARREST_BY_2METHOXYESTRADIOL_DN;BILANGES_SERUM_AND_RAPAMYCIN_SENSITIVE_GENES;BIOCARTA_EIF_PATHWAY;BLUM_RESPONSE_TO_SALIRASIB_UP;CHNG_MULTIPLE_MYELOMA_HYPERPLOID_UP;DIRMEIER_LMP1_RESPONSE_EARLY;FLOTHO_PEDIATRIC_ALL_THERAPY_RESPONS…	3D-structure;Acetylation;Completeproteome;Cytoplasm;Directproteinsequencing;Diseasemutation;Elongationfactor;GTP-binding;Isopeptidebond;Methylation;Neurodegeneration;Nucleotide-binding;Nucleus;Phosphoprotein;Proteinbiosynthesis;Referenceproteome;Spinocerebellarataxia;Ublconjugation	13.9555	15.2171	18.0314	17.87	15.8907	14.629	15.6228	14.4973
	0.807586	0.37395	EFEMP1	Q12805;Q12805-2;Q12805-3;Q12805-4;Q12805-5	FBLN3_HUMAN	EGF-containing fibulin-like extracellular matrix protein 1	biological regulation;cell surface receptor linked signaling pathway;cellular component organization;cellular component organization at cellular level;cellular component organization or biogenesis;cellular component organization or biogenesis at cellular level;cellular macromolecule metabolic process;cellular metabolic process;cellular process;cellular protein metabolic process;cellular response …	binding;calcium ion binding;catalytic activity;cation binding;epidermal growth factor receptor binding;epidermal growth factor-activated receptor activity;growth factor receptor binding;ion binding;kinase activity;metal ion binding;molecular transducer activity;phosphotransferase activity, alcohol group as acceptor;protein binding;protein kinase activity;protein tyrosine kinase activity;receptor …	extracellular matrix;extracellular membrane-bounded organelle;extracellular organelle;extracellular region;extracellular region part;extracellular space;extracellular vesicular exosome;membrane-bounded organelle;membrane-bounded vesicle;organelle;proteinaceous extracellular matrix;vesicle	biological regulation;cellular component organization;cellular metabolic process;cellular process;extracellular matrix organization;extracellular structure organization;macromolecule metabolic process;macromolecule modification;metabolic process;multicellular organismal process;neurological system process;peptidyl-amino acid modification;phosphorus metabolic process;primary metabolic process;prot…	extracellular matrix;extracellular organelle;extracellular region;extracellular space;organelle;proteinaceous extracellular matrix;vesicle		cEGF;EGF_CA	AFFAR_YY1_TARGETS_UP;AKT_UP.V1_DN;AKT_UP_MTOR_DN.V1_DN;ATF2_S_UP.V1_DN;ATF2_UP.V1_DN;ATTCTTT,MIR-186;BCAT.100_UP.V1_UP;BLALOCK_ALZHEIMERS_DISEASE_INCIPIENT_UP;BLALOCK_ALZHEIMERS_DISEASE_UP;BOGNI_TREATMENT_RELATED_MYELOID_LEUKEMIA_UP;BONOME_OVARIAN_CANCER_POOR_SURVIVAL_UP;BONOME_OVARIAN_CANCER_SURVIVAL_SUBOPTIMAL_DEBULKING;BOQUEST_STEM_CELL_UP;BROWNE_HCMV_INFECTION_48HR_DN;BRUECKNER_TARGETS_OF_MIR…	Alternativesplicing;Calcium;Completeproteome;Diseasemutation;Disulfidebond;EGF-likedomain;Extracellularmatrix;Glycoprotein;Growthfactor;Polymorphism;Referenceproteome;Repeat;Secreted;Signal	17.1084	16.9464	13.0698	15.0111	17.2543	17.5484	16.0364	16.5191
+	2.11551	3.53953	EMILIN1	Q9Y6C2;Q9Y6C2-2	EMIL1_HUMAN	EMILIN-1	biological adhesion;biological regulation;cell adhesion;cellular component organization;cellular component organization at cellular level;cellular component organization or biogenesis;cellular component organization or biogenesis at cellular level;cellular process;extracellular matrix organization;extracellular structure organization;positive regulation of biological process;positive regulation o…	extracellular matrix constituent conferring elasticity;extracellular matrix structural constituent;structural molecule activity	collagen;extracellular matrix;extracellular matrix part;extracellular membrane-bounded organelle;extracellular organelle;extracellular region;extracellular region part;extracellular vesicular exosome;membrane-bounded organelle;membrane-bounded vesicle;organelle;proteinaceous extracellular matrix;vesicle	biological adhesion;biological regulation;cell adhesion;cellular component organization;cellular process;extracellular matrix organization;extracellular structure organization	extracellular matrix;extracellular organelle;extracellular region;organelle;proteinaceous extracellular matrix;vesicle		C1q;Collagen;EMI	BOYLAN_MULTIPLE_MYELOMA_C_D_DN;BROWNE_HCMV_INFECTION_18HR_DN;CCTNTMAGA_UNKNOWN;CHEN_METABOLIC_SYNDROM_NETWORK;chr2p23;CONCANNON_APOPTOSIS_BY_EPOXOMICIN_DN;CTCNANGTGNY_UNKNOWN;DASU_IL6_SIGNALING_UP;DAVICIONI_MOLECULAR_ARMS_VS_ERMS_DN;GGGAGGRR_V$MAZ_Q6;GGGTGGRR_V$PAX4_03;GSE1460_CD4_THYMOCYTE_VS_THYMIC_STROMAL_CELL_DN;GSE1460_DP_THYMOCYTE_VS_THYMIC_STROMAL_CELL_DN;GSE1460_INTRATHYMIC_T_PROGENITOR_V…	3D-structure;Alternativesplicing;Celladhesion;Coiledcoil;Collagen;Completeproteome;Disulfidebond;Extracellularmatrix;Glycoprotein;Polymorphism;Referenceproteome;Secreted;Signal	14.7293	14.1167	14.8385	14.7375	17.9051	18.02	17.765	18.349
	0.0206905	0.0794168	ENO1	P06733;P06733-2	ENOA_HUMAN	Alpha-enolase	alcohol biosynthetic process;alcohol metabolic process;biological regulation;biosynthetic process;carbohydrate biosynthetic process;carbohydrate metabolic process;cellular biosynthetic process;cellular carbohydrate biosynthetic process;cellular carbohydrate metabolic process;cellular macromolecule biosynthetic process;cellular macromolecule metabolic process;cellular metabolic process;cellular ni…	binding;carbon-oxygen lyase activity;catalytic activity;cation binding;DNA binding;enzyme binding;GTPase binding;hydro-lyase activity;ion binding;lyase activity;magnesium ion binding;metal ion binding;nucleic acid binding;nucleic acid binding transcription factor activity;phosphopyruvate hydratase activity;protein binding;protein binding transcription factor activity;sequence-specific DNA binding…	cell part;contractile fiber part;cytoplasm;cytoplasmic part;cytosol;cytosolic part;extracellular membrane-bounded organelle;extracellular organelle;extracellular region part;extracellular space;extracellular vesicular exosome;intracellular membrane-bounded organelle;intracellular organelle;intracellular part;M band;macromolecular complex;membrane;membrane-bounded organelle;membrane-bounded vesicl…	alcohol metabolic process;biological regulation;biosynthetic process;carbohydrate metabolic process;cellular metabolic process;cellular nitrogen compound metabolic process;cellular process;macromolecule metabolic process;metabolic process;multi-organism process;nitrogen compound metabolic process;nucleobase-containing compound metabolic process;primary metabolic process;response to biotic stimulu…	cell part;cytoplasm;cytosol;extracellular organelle;extracellular space;intracellular membrane-bounded organelle;intracellular organelle;macromolecular complex;membrane;nucleus;organelle;plasma membrane;protein complex;vesicle	Glycolysis / Gluconeogenesis;Methane metabolism;RNA degradation	Enolase_C;Enolase_N	ACEVEDO_LIVER_CANCER_DN;ALONSO_METASTASIS_UP;BAELDE_DIABETIC_NEPHROPATHY_UP;BENPORATH_MYC_TARGETS_WITH_EBOX;BIOCARTA_GLYCOLYSIS_PATHWAY;BIOPOLYMER_METABOLIC_PROCESS;BLUM_RESPONSE_TO_SALIRASIB_DN;BOSCO_ALLERGEN_INDUCED_TH2_ASSOCIATED_MODULE;BOYAULT_LIVER_CANCER_SUBCLASS_G3_UP;BRACHAT_RESPONSE_TO_CAMPTOTHECIN_DN;BRACHAT_RESPONSE_TO_METHOTREXATE_DN;CAFFAREL_RESPONSE_TO_THC_8HR_3_DN;CAIRO_HEPATOBLAST…	3D-structure;Acetylation;Alternativeinitiation;Cellmembrane;Completeproteome;Cytoplasm;Directproteinsequencing;DNA-binding;Glycolysis;Lyase;Magnesium;Membrane;Metal-binding;Nucleus;Phosphoprotein;Plasminogenactivation;Polymorphism;Referenceproteome;Repressor;Transcription;Transcriptionregulation;Ublconjugation	14.935	15.4018	20.1205	20.2268	14.0649	16.4307	16.4877	16.5628
	1.21882	0.947617	ENPP2	Q13822;Q13822-2;Q13822-3	ENPP2_HUMAN	Ectonucleotide pyrophosphatase/phosphodiesterase family member 2	alcohol metabolic process;amine metabolic process;biological regulation;catabolic process;cell surface receptor linked signaling pathway;cellular amine metabolic process;cellular biogenic amine metabolic process;cellular catabolic process;cellular component movement;cellular lipid catabolic process;cellular lipid metabolic process;cellular metabolic process;cellular nitrogen compound metabolic pr…	alkylglycerophosphoethanolamine phosphodiesterase activity;binding;calcium ion binding;carbohydrate binding;carboxylic ester hydrolase activity;cargo receptor activity;catalytic activity;cation binding;exonuclease activity;hydrolase activity;hydrolase activity, acting on acid anhydrides;hydrolase activity, acting on acid anhydrides, in phosphorus-containing anhydrides;hydrolase activity, acting o…	cell part;extracellular region part;extracellular space;integral to membrane;integral to plasma membrane;intrinsic to membrane;intrinsic to plasma membrane;membrane;membrane part;plasma membrane;plasma membrane part	alcohol metabolic process;amine metabolic process;biological regulation;catabolic process;cellular component movement;cellular lipid metabolic process;cellular metabolic process;cellular nitrogen compound metabolic process;cellular process;immune system process;lipid metabolic process;locomotion;metabolic process;nitrogen compound metabolic process;nucleobase-containing compound metabolic process…	cell part;extracellular space;membrane;plasma membrane	Ether lipid metabolism	Endonuclease_NS;Phosphodiest;Somatomedin_B	AAAYWAACM_V$HFH4_01;AACTTT_UNKNOWN;ABBUD_LIF_SIGNALING_1_DN;ACCAATC,MIR-509;ACEVEDO_FGFR1_TARGETS_IN_PROSTATE_CANCER_MODEL_DN;AGTCTTA,MIR-499;AKL_HTLV1_INFECTION_DN;ALK_DN.V1_UP;ASTON_MAJOR_DEPRESSIVE_DISORDER_DN;BCAT.100_UP.V1_UP;BENPORATH_NANOG_TARGETS;BENPORATH_NOS_TARGETS;BENPORATH_OCT4_TARGETS;BENPORATH_SOX2_TARGETS;BONOME_OVARIAN_CANCER_SURVIVAL_SUBOPTIMAL_DEBULKING;BOSCO_TH1_CYTOTOXIC_MODU…	Alternativesplicing;Calcium;Chemotaxis;Cleavageonpairofbasicresidues;Completeproteome;Directproteinsequencing;Disulfidebond;Glycoprotein;Hydrolase;Lipiddegradation;Lipidmetabolism;Metal-binding;Obesity;Polymorphism;Referenceproteome;Repeat;Secreted;Signal;Zinc	17.2034	17.546	15.0552	15.4252	18.1484	18.4963	17.3924	17.4612
	0.629013	-3.39835	F10	P00742	FA10_HUMAN	Coagulation factor X	biological regulation;blood coagulation;blood coagulation, extrinsic pathway;blood coagulation, intrinsic pathway;cellular macromolecule metabolic process;cellular metabolic process;cellular process;cellular protein metabolic process;coagulation;hemostasis;macromolecule metabolic process;macromolecule modification;metabolic process;multicellular organismal process;peptidyl-amino acid modification…	binding;calcium ion binding;catalytic activity;cation binding;endopeptidase activity;hydrolase activity;ion binding;lipid binding;metal ion binding;peptidase activity;peptidase activity, acting on L-amino acid peptides;phospholipid binding;serine hydrolase activity;serine-type endopeptidase activity;serine-type peptidase activity	cell part;cytoplasmic part;endoplasmic reticulum lumen;endoplasmic reticulum part;extracellular region;Golgi apparatus part;Golgi lumen;intracellular organelle lumen;intracellular organelle part;intracellular part;intrinsic to external side of plasma membrane;intrinsic to membrane;intrinsic to plasma membrane;membrane;membrane part;membrane-enclosed lumen;organelle lumen;organelle part;plasma mem…	biological regulation;cellular metabolic process;cellular process;coagulation;macromolecule metabolic process;macromolecule modification;metabolic process;multicellular organismal process;peptidyl-amino acid modification;primary metabolic process;protein metabolic process;protein modification process;proteolysis;regulation of body fluid levels;response to stimulus	cell part;extracellular region;membrane;plasma membrane	Complement and coagulation cascades	EGF;Gla;Trypsin	ACEVEDO_NORMAL_TISSUE_ADJACENT_TO_LIVER_TUMOR_DN;ATM_DN.V1_DN;BIOCARTA_AMI_PATHWAY;BIOCARTA_EXTRINSIC_PATHWAY;BIOCARTA_INTRINSIC_PATHWAY;BLOOD_COAGULATION;BOQUEST_STEM_CELL_CULTURED_VS_FRESH_UP;BOQUEST_STEM_CELL_UP;BROWN_MYELOID_CELL_DEVELOPMENT_UP;CAIRO_LIVER_DEVELOPMENT_DN;CHANG_CORE_SERUM_RESPONSE_DN;CHEN_METABOLIC_SYNDROM_NETWORK;chr13q34;CHYLA_CBFA2T3_TARGETS_UP;COAGULATION;COATES_MACROPHAGE…	3D-structure;Bloodcoagulation;Calcium;Cleavageonpairofbasicresidues;Completeproteome;Directproteinsequencing;Diseasemutation;Disulfidebond;EGF-likedomain;Gamma-carboxyglutamicacid;Glycoprotein;Hemostasis;Hydrolase;Hydroxylation;Polymorphism;Protease;Referenceproteome;Repeat;Secreted;Serineprotease;Signal;Zymogen	20.6799	16.6345	14.5763	15.038	15.2703	15.2475	16.0994	16.0704
	0.73267	-2.22496	FABP3	P05413	FABPH_HUMAN	Fatty acid-binding protein, heart	acylglycerol catabolic process;acylglycerol metabolic process;biological regulation;carboxylic acid metabolic process;catabolic process;cellular catabolic process;cellular ketone metabolic process;cellular lipid catabolic process;cellular lipid metabolic process;cellular metabolic process;cellular process;chemical homeostasis;cholesterol homeostasis;fatty acid metabolic process;glycerol ether cat…	binding;carboxylic acid binding;cytoskeletal protein binding;fatty acid binding;fatty acid transporter activity;icosanoid binding;icosatetraenoic acid binding;lipid binding;lipid transporter activity;long-chain fatty acid transporter activity;monocarboxylic acid binding;oleic acid binding;protein binding;substrate-specific transporter activity;transporter activity	cell part;cytoplasm;cytoplasmic part;cytosol;extracellular membrane-bounded organelle;extracellular organelle;extracellular region part;extracellular space;extracellular vesicular exosome;intracellular part;membrane-bounded organelle;membrane-bounded vesicle;organelle;sarcoplasm;vesicle	biological regulation;catabolic process;cellular ketone metabolic process;cellular lipid metabolic process;cellular metabolic process;cellular process;glycerol ether metabolic process;homeostatic process;lipid metabolic process;metabolic process;organic acid metabolic process;primary metabolic process;response to chemical stimulus;response to drug;response to endogenous stimulus;response to stimu…	cell part;cytoplasm;cytosol;extracellular organelle;extracellular space;organelle;vesicle	PPAR signaling pathway	Lipocalin	AFFAR_YY1_TARGETS_UP;BLALOCK_ALZHEIMERS_DISEASE_DN;BROWNE_HCMV_INFECTION_16HR_DN;CACGTG_V$MYC_Q2;CAGGTG_V$E12_Q6;CAHOY_NEURONAL;CAIRO_HEPATOBLASTOMA_CLASSES_DN;CELL_PROLIFERATION_GO_0008283;CHANG_CORE_SERUM_RESPONSE_DN;chr1p33;DEMAGALHAES_AGING_DN;EBAUER_TARGETS_OF_PAX3_FOXO1_FUSION_UP;FOSTER_TOLERANT_MACROPHAGE_UP;FULCHER_INFLAMMATORY_RESPONSE_LECTIN_VS_LPS_UP;GAUSSMANN_MLL_AF4_FUSION_TARGETS_E_…	3D-structure;Acetylation;Completeproteome;Cytoplasm;Directproteinsequencing;Lipid-binding;Phosphoprotein;Polymorphism;Referenceproteome;Transport	18.0642	15.8391	17.8035	17.7221	14.608	14.8454	13.216	13.9116
	1.41496	0.417549	FBLN1	P23142;P23142-4;P23142;P23142-2;P23142-3;P23142-4	FBLN1_HUMAN;FBLN1_HUMAN;FBLN1_HUMAN	Fibulin-1;Isoform C of Fibulin-1;Fibulin-1	cellular component organization;cellular component organization at cellular level;cellular component organization or biogenesis;cellular component organization or biogenesis at cellular level;cellular process;embryo implantation;extracellular matrix organization;extracellular structure organization;reproductive process;viral reproduction	binding;calcium ion binding;cation binding;enzyme activator activity;enzyme regulator activity;extracellular matrix structural constituent;ion binding;metal ion binding;peptidase activator activity;peptidase regulator activity;structural molecule activity	basement membrane;extracellular matrix;extracellular matrix part;extracellular membrane-bounded organelle;extracellular organelle;extracellular region;extracellular region part;extracellular space;extracellular vesicular exosome;membrane-bounded organelle;membrane-bounded vesicle;organelle;proteinaceous extracellular matrix;vesicle	cellular component organization;cellular process;extracellular matrix organization;extracellular structure organization;viral reproduction	extracellular matrix;extracellular organelle;extracellular region;extracellular space;organelle;proteinaceous extracellular matrix;vesicle		ANATO;cEGF;EGF_CA	BENPORATH_NANOG_TARGETS;BLALOCK_ALZHEIMERS_DISEASE_UP;BOQUEST_STEM_CELL_UP;BYSTRYKH_HEMATOPOIESIS_STEM_CELL_AND_BRAIN_QTL_TRANS;BYSTRYKH_HEMATOPOIESIS_STEM_CELL_QTL_TRANS;CELL_FRACTION;CHICAS_RB1_TARGETS_CONFLUENT;CHICAS_RB1_TARGETS_GROWING;chr22q13;CORRE_MULTIPLE_MYELOMA_DN;CTTTGT_V$LEF1_Q2;DAVICIONI_MOLECULAR_ARMS_VS_ERMS_DN;DELYS_THYROID_CANCER_DN;DOANE_RESPONSE_TO_ANDROGEN_DN;DURAND_STROMA_MA…	Alternativesplicing;Calcium;Chromosomalrearrangement;Completeproteome;Directproteinsequencing;Disulfidebond;EGF-likedomain;Extracellularmatrix;Glycoprotein;Host-virusinteraction;Polymorphism;Referenceproteome;Repeat;Secreted;Signal	19.6131	19.5555	15.7561	15.5897	20.0811	19.9226	20.0373	20.0733
	0.957428	-0.541075	FBLN2	P98095;P98095-2	FBLN2_HUMAN	Fibulin-2	biological regulation;cellular component organization;cellular component organization at cellular level;cellular component organization or biogenesis;cellular component organization or biogenesis at cellular level;cellular process;extracellular matrix organization;extracellular structure organization;positive regulation of biological process;positive regulation of cell adhesion;positive regulatio…	binding;calcium ion binding;cation binding;extracellular matrix binding;extracellular matrix structural constituent;ion binding;metal ion binding;structural molecule activity	extracellular matrix;extracellular membrane-bounded organelle;extracellular organelle;extracellular region;extracellular region part;extracellular vesicular exosome;membrane-bounded organelle;membrane-bounded vesicle;organelle;proteinaceous extracellular matrix;vesicle	biological regulation;cellular component organization;cellular process;extracellular matrix organization;extracellular structure organization	extracellular matrix;extracellular organelle;extracellular region;organelle;proteinaceous extracellular matrix;vesicle		ANATO;cEGF;EGF_CA	ATF2_S_UP.V1_DN;ATF2_UP.V1_DN;BURTON_ADIPOGENESIS_7;CACTGTG,MIR-128A,MIR-128B;CALCIUM_ION_BINDING;CASTELLANO_NRAS_TARGETS_DN;CATION_BINDING;CHEN_METABOLIC_SYNDROM_NETWORK;chr3p25;DELACROIX_RARG_BOUND_MEF;ESC_V6.5_UP_EARLY.V1_DN;ESC_V6.5_UP_LATE.V1_DN;EXTRACELLULAR_MATRIX;EXTRACELLULAR_MATRIX_STRUCTURAL_CONSTITUENT;EXTRACELLULAR_REGION;EXTRACELLULAR_REGION_PART;GOTZMANN_EPITHELIAL_TO_MESENCHYMAL_T…	Alternativesplicing;Calcium;Completeproteome;Disulfidebond;EGF-likedomain;Extracellularmatrix;Glycoprotein;Phosphoprotein;Polymorphism;Referenceproteome;Repeat;Secreted;Signal	18.2887	18.4593	14.4097	14.9512	18.0097	17.6561	18.2325	18.3398
	1.08952	0.668558	FBLN5	Q9UBX5	FBLN5_HUMAN	Fibulin-5	biological adhesion;biological regulation;cell adhesion;cell-matrix adhesion;cell-substrate adhesion;cellular component assembly;cellular component assembly at cellular level;cellular component organization;cellular component organization at cellular level;cellular component organization or biogenesis;cellular component organization or biogenesis at cellular level;cellular localization;cellular m…	binding;calcium ion binding;cation binding;identical protein binding;integrin binding;ion binding;metal ion binding;protein binding;protein complex binding;protein C-terminus binding;protein dimerization activity;protein homodimerization activity;receptor binding	elastic fiber;extracellular matrix;extracellular matrix part;extracellular membrane-bounded organelle;extracellular organelle;extracellular region;extracellular region part;extracellular space;extracellular vesicular exosome;membrane-bounded organelle;membrane-bounded vesicle;organelle;proteinaceous extracellular matrix;vesicle	biological adhesion;biological regulation;cell adhesion;cellular component assembly;cellular component organization;cellular localization;cellular process;establishment of localization;extracellular matrix organization;extracellular structure organization;localization;secretion;transport	extracellular matrix;extracellular organelle;extracellular region;extracellular space;organelle;proteinaceous extracellular matrix;vesicle		cEGF;EGF_CA	BENPORATH_ES_WITH_H3K27ME3;BOQUEST_STEM_CELL_UP;BROWNE_HCMV_INFECTION_48HR_DN;BRUINS_UVC_RESPONSE_LATE;CAHOY_ASTROGLIAL;CELL_FRACTION;CELL_MATRIX_ADHESION;CELL_SUBSTRATE_ADHESION;CHEN_METABOLIC_SYNDROM_NETWORK;chr14q31;COWLING_MYCN_TARGETS;CUI_TCF21_TARGETS_2_UP;DANG_REGULATED_BY_MYC_DN;DELYS_THYROID_CANCER_DN;EXTRACELLULAR_MATRIX;EXTRACELLULAR_REGION;EXTRACELLULAR_REGION_PART;GSE10325_CD4_TCELL_…	Age-relatedmaculardegeneration;Calcium;Celladhesion;Completeproteome;Diseasemutation;Disulfidebond;EGF-likedomain;Extracellularmatrix;Glycoprotein;Referenceproteome;Repeat;Secreted;Signal	19.2275	19.3329	13.0856	17.127	19.7524	20.1452	19.1047	19.1469
	0.239982	-0.157346	FBN1	P35555	FBN1_HUMAN	Fibrillin-1	anatomical structure development;anatomical structure morphogenesis;biological regulation;cellular component disassembly;cellular component disassembly at cellular level;cellular component organization;cellular component organization at cellular level;cellular component organization or biogenesis;cellular component organization or biogenesis at cellular level;cellular process;cellular response to…	binding;calcium ion binding;cation binding;extracellular matrix structural constituent;ion binding;metal ion binding;structural molecule activity	basement membrane;extracellular matrix;extracellular matrix part;extracellular membrane-bounded organelle;extracellular organelle;extracellular region;extracellular region part;extracellular space;extracellular vesicular exosome;fibril;membrane-bounded organelle;membrane-bounded vesicle;microfibril;organelle;proteinaceous extracellular matrix;vesicle	anatomical structure development;anatomical structure morphogenesis;biological regulation;cellular component disassembly;cellular component organization;cellular process;developmental process;extracellular matrix organization;extracellular structure organization;response to chemical stimulus;response to endogenous stimulus;response to stimulus	extracellular matrix;extracellular organelle;extracellular region;extracellular space;organelle;proteinaceous extracellular matrix;vesicle		cEGF;EGF_CA;TB	AATGTGA,MIR-23A,MIR-23B;ACCAAAG,MIR-9;AKT_UP_MTOR_DN.V1_DN;ANASTASSIOU_CANCER_MESENCHYMAL_TRANSITION_SIGNATURE;ANATOMICAL_STRUCTURE_DEVELOPMENT;ATGTCAC,MIR-489;BANDRES_RESPONSE_TO_CARMUSTIN_MGMT_48HR_DN;BANDRES_RESPONSE_TO_CARMUSTIN_WITHOUT_MGMT_48HR_DN;BASAKI_YBX1_TARGETS_UP;BASEMENT_MEMBRANE;BENPORATH_ES_WITH_H3K27ME3;BENPORATH_SUZ12_TARGETS;BLALOCK_ALZHEIMERS_DISEASE_INCIPIENT_UP;BLALOCK_ALZHE…	3D-structure;Aorticaneurysm;Calcium;Completeproteome;Diseasemutation;Disulfidebond;Dwarfism;EGF-likedomain;Extracellularmatrix;Glycoprotein;Phosphoprotein;Polymorphism;Referenceproteome;Repeat;Secreted;Signal	19.4943	19.857	13.5814	14.0322	19.6713	19.3653	19.5449	19.6274
	0.802319	0.269021	FBXO28	Q9NVF7	FBX28_HUMAN	F-box only protein 28							F-box	AACTGGA,MIR-145;AAGCACA,MIR-218;ACEVEDO_LIVER_CANCER_UP;ALCALAY_AML_BY_NPM1_LOCALIZATION_UP;ATATGCA,MIR-448;BROWNE_HCMV_INFECTION_48HR_UP;CATTGTYY_V$SOX9_B1;chr1q42;CTTTGT_V$LEF1_Q2;DEBIASI_APOPTOSIS_BY_REOVIRUS_INFECTION_UP;DODD_NASOPHARYNGEAL_CARCINOMA_DN;ESC_V6.5_UP_EARLY.V1_DN;GARY_CD5_TARGETS_DN;GCGNNANTTCC_UNKNOWN;GSE11864_CSF1_IFNG_VS_CSF1_PAM3CYS_IN_MAC_DN;GSE13229_MATURE_VS_INTMATURE_NKC…	Alternativesplicing;Completeproteome;Phosphoprotein;Polymorphism;Referenceproteome;Ublconjugationpathway	18.357	18.4213	17.2062	17.5209	18.5408	18.7755	17.7169	17.8258
	0.68597	-0.15921	FETUB	Q9UGM5;Q9UGM5-2	FETUB_HUMAN	Fetuin-B	binding of sperm to zona pellucida;biological regulation;cell recognition;cell-cell recognition;cellular process;cellular process involved in reproduction;fertilization;negative regulation of catalytic activity;negative regulation of endopeptidase activity;negative regulation of hydrolase activity;negative regulation of molecular function;negative regulation of peptidase activity;regulation of bi…	cysteine-type endopeptidase inhibitor activity;endopeptidase inhibitor activity;endopeptidase regulator activity;enzyme inhibitor activity;enzyme regulator activity;metalloendopeptidase inhibitor activity;metalloenzyme inhibitor activity;metalloenzyme regulator activity;peptidase inhibitor activity;peptidase regulator activity	extracellular membrane-bounded organelle;extracellular organelle;extracellular region part;extracellular space;extracellular vesicular exosome;membrane-bounded organelle;membrane-bounded vesicle;organelle;vesicle	biological regulation;cell recognition;cellular process	extracellular organelle;extracellular space;organelle;vesicle		Cystatin	BLALOCK_ALZHEIMERS_DISEASE_UP;BLUM_RESPONSE_TO_SALIRASIB_UP;BRUINS_UVC_RESPONSE_VIA_TP53_GROUP_A;CAIRO_HEPATOBLASTOMA_DN;CHEN_METABOLIC_SYNDROM_NETWORK;chr3q24;DURAND_STROMA_MAX_DN;DURCHDEWALD_SKIN_CARCINOGENESIS_DN;EIF4E_UP;ESC_J1_UP_EARLY.V1_DN;FOSTER_KDM1A_TARGETS_UP;GNF2_HPN;GNF2_HPX;GNF2_LCAT;GOZGIT_ESR1_TARGETS_DN;GRAESSMANN_APOPTOSIS_BY_DOXORUBICIN_UP;GRAESSMANN_RESPONSE_TO_MC_AND_DOXORUBI…	Alternativesplicing;Completeproteome;Disulfidebond;Fertilization;Glycoprotein;Metalloenzymeinhibitor;Metalloproteaseinhibitor;Phosphoprotein;Polymorphism;Proteaseinhibitor;Referenceproteome;Repeat;Secreted;Signal	19.3882	19.4012	19.3352	19.2228	19.3215	19.1495	19.1502	18.9311
	0.220609	-0.584899	FLNA	P21333;P21333-2	FLNA_HUMAN	Filamin-A	actin crosslink formation;actin cytoskeleton organization;actin cytoskeleton reorganization;actin filament organization;actin filament-based process;anatomical structure formation involved in morphogenesis;anatomical structure morphogenesis;biological adhesion;biological regulation;biosynthetic process;blood coagulation;cAMP-mediated signaling;cell activation;cell adhesion;cell cycle process;cell…	actin binding;actin filament binding;binding;cytoskeletal protein binding;enzyme binding;Fc-gamma receptor I complex binding;glycoprotein binding;GTPase binding;identical protein binding;immunoglobulin receptor binding;molecular transducer activity;protein binding;protein dimerization activity;protein homodimerization activity;Rac GTPase binding;Ral GTPase binding;Ras GTPase binding;receptor bind…	actin cytoskeleton;actin filament;adherens junction;anchoring junction;cell body;cell cortex part;cell junction;cell part;cell projection part;cell-substrate adherens junction;cell-substrate junction;chromosomal part;cortical cytoskeleton;cytoplasm;cytoplasmic part;cytoskeletal part;cytoskeleton;cytosol;dendritic shaft;extracellular membrane-bounded organelle;extracellular organelle;extracellular…	anatomical structure formation involved in morphogenesis;anatomical structure morphogenesis;biological adhesion;biological regulation;biosynthetic process;cell activation;cell adhesion;cell junction organization;cell morphogenesis;cellular component assembly;cellular component morphogenesis;cellular component organization;cellular localization;cellular membrane organization;cellular metabolic pro…	cell body;cell part;cytoplasm;cytoskeleton;cytosol;extracellular organelle;extracellular region;intracellular membrane-bounded organelle;intracellular non-membrane-bounded organelle;intracellular organelle;macromolecular complex;membrane;neuronal cell body;nucleus;organelle;plasma membrane;protein complex;vesicle	Focal adhesion;MAPK signaling pathway	CH;Filamin	ACEVEDO_FGFR1_TARGETS_IN_PROSTATE_CANCER_MODEL_DN;ACTIN_BINDING;ACTIN_CYTOSKELETON;ACTIN_CYTOSKELETON_ORGANIZATION_AND_BIOGENESIS;ACTIN_FILAMENT_BASED_PROCESS;ACTIN_FILAMENT_BINDING;ANATOMICAL_STRUCTURE_DEVELOPMENT;BAELDE_DIABETIC_NEPHROPATHY_DN;BASAKI_YBX1_TARGETS_UP;BERTUCCI_MEDULLARY_VS_DUCTAL_BREAST_CANCER_DN;BLALOCK_ALZHEIMERS_DISEASE_UP;BOGNI_TREATMENT_RELATED_MYELOID_LEUKEMIA_UP;BORCZUK_MA…	3D-structure;Acetylation;Actin-binding;Alternativesplicing;Ciliumbiogenesis/degradation;Completeproteome;Cytoplasm;Cytoskeleton;Directproteinsequencing;Diseasemutation;Isopeptidebond;Phosphoprotein;Polymorphism;Referenceproteome;Repeat;Ublconjugation	16.4469	15.8023	18.1591	18.2611	14.6434	16.436	17.5083	18.5921
+	2.68232	0.772094	FN1	P02751;P02751-1;P02751-2;P02751-3;P02751-4;P02751-5;P02751-6;P02751-7;P02751-8;P02751-9;P02751-10;P02751-11;P02751-12;P02751-13;P02751-14;P02751-16;P02751-17	FINC_HUMAN	Isoform 1 of Fibronectin	acute inflammatory response;acute-phase response;anatomical structure formation involved in morphogenesis;anatomical structure morphogenesis;angiogenesis;biological adhesion;biological regulation;blood coagulation;calcium-independent cell-matrix adhesion;cell activation;cell adhesion;cell differentiation;cell junction assembly;cell junction organization;cell migration;cell morphogenesis;cell morp…	binding;carbohydrate binding;collagen binding;enzyme activator activity;enzyme binding;enzyme regulator activity;glycosaminoglycan binding;heparin binding;integrin binding;pattern binding;peptidase activator activity;peptidase regulator activity;polysaccharide binding;protease binding;protein binding;protein complex binding;receptor binding	apical plasma membrane;basal lamina;blood microparticle;cell part;cytoplasmic membrane-bounded vesicle lumen;cytoplasmic part;cytoplasmic vesicle part;endoplasmic reticulum-Golgi intermediate compartment;extracellular matrix;extracellular matrix part;extracellular membrane-bounded organelle;extracellular organelle;extracellular region;extracellular region part;extracellular space;extracellular ve…	anatomical structure formation involved in morphogenesis;anatomical structure morphogenesis;biological adhesion;biological regulation;cell activation;cell adhesion;cell differentiation;cell junction organization;cell morphogenesis;cell motility;cellular component assembly;cellular component disassembly;cellular component morphogenesis;cellular component movement;cellular component organization;ce…	cell part;extracellular matrix;extracellular organelle;extracellular region;extracellular space;intracellular membrane-bounded organelle;intracellular organelle;macromolecular complex;organelle;protein complex;vesicle	Amoebiasis;Bacterial invasion of epithelial cells;ECM-receptor interaction;Focal adhesion;Pathways in cancer;Regulation of actin cytoskeleton;Small cell lung cancer	fn1;fn2;fn3	AAAGACA,MIR-511;AAANWWTGC_UNKNOWN;ACATTCC,MIR-1,MIR-206;ACAWYAAAG_UNKNOWN;AMIT_SERUM_RESPONSE_60_MCF10A;ANASTASSIOU_CANCER_MESENCHYMAL_TRANSITION_SIGNATURE;ATGCAGT,MIR-217;AZARE_NEOPLASTIC_TRANSFORMATION_BY_STAT3_DN;AZARE_STAT3_TARGETS;BEGUM_TARGETS_OF_PAX3_FOXO1_FUSION_AND_PAX3;BERENJENO_TRANSFORMED_BY_RHOA_DN;BILD_HRAS_ONCOGENIC_SIGNATURE;BLALOCK_ALZHEIMERS_DISEASE_DN;BOQUEST_STEM_CELL_CULTURED…	3D-structure;Acutephase;Alternativesplicing;Angiogenesis;Celladhesion;Cellshape;Completeproteome;Directproteinsequencing;Diseasemutation;Disulfidebond;Extracellularmatrix;Glycoprotein;Heparin-binding;Isopeptidebond;Phosphoprotein;Polymorphism;Pyrrolidonecarboxylicacid;Referenceproteome;Repeat;Secreted;Signal;Sulfation	25.2437	25.1856	23.4567	23.4449	26.0068	25.9668	25.5195	25.4982
+	1.897	-0.886297	FSTL1	Q12841;Q12841-2	FSTL1_HUMAN	Follistatin-related protein 1	biological regulation;BMP signaling pathway;cell surface receptor linked signaling pathway;cellular process;cellular response to stimulus;enzyme linked receptor protein signaling pathway;regulation of biological process;regulation of cellular process;response to external stimulus;response to extracellular stimulus;response to nutrient levels;response to starvation;response to stimulus;response to…	binding;calcium ion binding;carbohydrate binding;cation binding;glycosaminoglycan binding;heparin binding;ion binding;metal ion binding;pattern binding;polysaccharide binding	extracellular membrane-bounded organelle;extracellular organelle;extracellular region;extracellular region part;extracellular space;extracellular vesicular exosome;membrane-bounded organelle;membrane-bounded vesicle;organelle;vesicle	biological regulation;cellular process;response to external stimulus;response to extracellular stimulus;response to starvation;response to stimulus;response to stress;signal transduction	extracellular organelle;extracellular region;extracellular space;organelle;vesicle		FOLN;Kazal_2	AAAYWAACM_V$HFH4_01;ACCAAAG,MIR-9;AGCYRWTTC_UNKNOWN;BERTUCCI_MEDULLARY_VS_DUCTAL_BREAST_CANCER_DN;BOYLAN_MULTIPLE_MYELOMA_D_UP;BOYLAN_MULTIPLE_MYELOMA_PCA1_DN;BRUINS_UVC_RESPONSE_LATE;CAHOY_OLIGODENDROCUTIC;CAMP_UP.V1_DN;CARBOHYDRATE_BINDING;CERVERA_SDHB_TARGETS_1_UP;CHARAFE_BREAST_CANCER_LUMINAL_VS_BASAL_DN;CHARAFE_BREAST_CANCER_LUMINAL_VS_MESENCHYMAL_DN;CHIARADONNA_NEOPLASTIC_TRANSFORMATION_KRA…	Alternativesplicing;Completeproteome;Directproteinsequencing;Disulfidebond;Glycoprotein;Heparin-binding;Referenceproteome;Repeat;Secreted;Signal	19.7603	19.7345	15.0776	13.9213	18.7612	18.961	18.9116	18.7118
+	2.18508	-0.66291	GALE	Q14376;Q14376-2	GALE_HUMAN	UDP-glucose 4-epimerase	alcohol catabolic process;alcohol metabolic process;carbohydrate catabolic process;carbohydrate metabolic process;catabolic process;cellular carbohydrate catabolic process;cellular carbohydrate metabolic process;cellular metabolic process;cellular process;galactose catabolic process;galactose metabolic process;hexose catabolic process;hexose metabolic process;metabolic process;monosaccharide cata…	binding;catalytic activity;coenzyme binding;cofactor binding;identical protein binding;isomerase activity;protein binding;protein dimerization activity;protein homodimerization activity;racemase and epimerase activity;racemase and epimerase activity, acting on carbohydrates and derivatives;UDP-glucose 4-epimerase activity;UDP-N-acetylglucosamine 4-epimerase activity	cell part;cytoplasmic part;cytosol;extracellular membrane-bounded organelle;extracellular organelle;extracellular region part;extracellular vesicular exosome;intracellular part;membrane-bounded organelle;membrane-bounded vesicle;organelle;vesicle	alcohol metabolic process;carbohydrate metabolic process;catabolic process;cellular metabolic process;cellular process;metabolic process;primary metabolic process;small molecule metabolic process	cell part;cytosol;extracellular organelle;organelle;vesicle	Amino sugar and nucleotide sugar metabolism;Galactose metabolism	Epimerase;Epimerase_Csub	AGGCACT,MIR-515-3P;AGUIRRE_PANCREATIC_CANCER_COPY_NUMBER_DN;BLUM_RESPONSE_TO_SALIRASIB_UP;BROWNE_HCMV_INFECTION_14HR_DN;BROWNE_HCMV_INFECTION_48HR_DN;CAGGTG_V$E12_Q6;CASORELLI_ACUTE_PROMYELOCYTIC_LEUKEMIA_DN;chr1p36;CREIGHTON_ENDOCRINE_THERAPY_RESISTANCE_3;CROONQUIST_IL6_DEPRIVATION_DN;CROONQUIST_NRAS_SIGNALING_DN;CTACCTC,LET-7A,LET-7B,LET-7C,LET-7D,LET-7E,LET-7F,MIR-98,LET-7G,LET-7I;CTTTAAR_UNKN…	3D-structure;Alternativesplicing;Carbohydratemetabolism;Completeproteome;Diseasemutation;Galactosemetabolism;Isomerase;NAD;Polymorphism;Referenceproteome	19.692	19.5902	18.8195	18.6862	18.9608	18.9957	18.88	19.0678
	0.783937	-2.94206	GAPDH	P04406;P04406-2	G3P_HUMAN	Glyceraldehyde-3-phosphate dehydrogenase	alcohol biosynthetic process;alcohol metabolic process;apoptosis;biological regulation;biosynthetic process;carbohydrate biosynthetic process;carbohydrate metabolic process;cell death;cellular biosynthetic process;cellular carbohydrate biosynthetic process;cellular carbohydrate metabolic process;cellular component organization;cellular component organization at cellular level;cellular component o…	binding;catalytic activity;coenzyme binding;cofactor binding;cytoskeletal protein binding;glyceraldehyde-3-phosphate dehydrogenase (NAD+) (phosphorylating) activity;identical protein binding;microtubule binding;NAD binding;NADP binding;nucleotide binding;oxidoreductase activity;oxidoreductase activity, acting on the aldehyde or oxo group of donors;oxidoreductase activity, acting on the aldehyde o…	cell part;cytoplasm;cytoplasmic part;cytoskeleton;cytosol;extracellular membrane-bounded organelle;extracellular organelle;extracellular region part;extracellular vesicular exosome;intracellular membrane-bounded organelle;intracellular non-membrane-bounded organelle;intracellular organelle;intracellular organelle part;intracellular part;lipid particle;macromolecular complex;membrane;membrane-boun…	alcohol metabolic process;biological regulation;biosynthetic process;carbohydrate metabolic process;cell death;cellular component organization;cellular metabolic process;cellular process;cytoskeleton organization;death;macromolecule metabolic process;macromolecule modification;metabolic process;organelle organization;peptidyl-amino acid modification;primary metabolic process;protein metabolic pro…	cell part;cytoplasm;cytoskeleton;cytosol;extracellular organelle;intracellular membrane-bounded organelle;intracellular non-membrane-bounded organelle;intracellular organelle;lipid particle;macromolecular complex;membrane;nucleus;organelle;plasma membrane;ribonucleoprotein complex;vesicle	Alzheimer's disease;Glycolysis / Gluconeogenesis	Gp_dh_C;Gp_dh_N	ALCALA_APOPTOSIS;BENPORATH_MYC_TARGETS_WITH_EBOX;BERENJENO_TRANSFORMED_BY_RHOA_UP;BIOCARTA_GLYCOLYSIS_PATHWAY;BIOCARTA_MTA3_PATHWAY;BLALOCK_ALZHEIMERS_DISEASE_DN;BRACHAT_RESPONSE_TO_CAMPTOTHECIN_DN;BRACHAT_RESPONSE_TO_METHOTREXATE_DN;BROWNE_HCMV_INFECTION_6HR_UP;BRUINS_UVC_RESPONSE_LATE;BRUINS_UVC_RESPONSE_VIA_TP53_GROUP_A;BRUINS_UVC_RESPONSE_VIA_TP53_GROUP_D;CACGTG_V$MYC_Q2;CAGGTG_V$E12_Q6;CASOR…	3D-structure;Acetylation;ADP-ribosylation;Alternativesplicing;Apoptosis;Completeproteome;Cytoplasm;Cytoskeleton;Directproteinsequencing;Glycolysis;Membrane;Methylation;NAD;Nucleus;Oxidoreductase;Phosphoprotein;Polymorphism;Referenceproteome;S-nitrosylation;Transferase;Translationregulation;Ublconjugation	19.6279	18.2049	20.8529	21.0091	17.1427	14.8059	17.9414	17.4154
	0.695755	0.973999	GAS6	Q14393;Q14393-1;Q14393-3;Q14393-4;Q14393-5	GAS6_HUMAN	Growth arrest-specific protein 6	activation of protein kinase activity;activation of protein kinase B activity;anatomical structure morphogenesis;apoptotic cell clearance;B cell chemotaxis;biological adhesion;biological regulation;blood coagulation;calcium ion transmembrane transport;calcium ion transport;carbohydrate homeostasis;cation transport;cell activation;cell adhesion;cell chemotaxis;cell communication;cell cycle arrest;…	binding;binding, bridging;calcium channel activity;calcium ion binding;caspase inhibitor activity;caspase regulator activity;cation binding;cation channel activity;cation transmembrane transporter activity;channel activity;cysteine-type endopeptidase inhibitor activity;endopeptidase inhibitor activity;endopeptidase regulator activity;enzyme activator activity;enzyme inhibitor activity;enzyme regu…	cell part;cytoplasm;cytoplasmic membrane-bounded vesicle lumen;cytoplasmic part;cytoplasmic vesicle part;endoplasmic reticulum lumen;endoplasmic reticulum part;extracellular membrane-bounded organelle;extracellular organelle;extracellular region;extracellular region part;extracellular space;extracellular vesicular exosome;Golgi apparatus part;Golgi lumen;intracellular organelle lumen;intracellula…	anatomical structure morphogenesis;biological adhesion;biological regulation;cell activation;cell adhesion;cell communication;cell differentiation;cell motility;cell proliferation;cellular component assembly;cellular component movement;cellular component organization;cellular homeostasis;cellular membrane organization;cellular metabolic process;cellular process;coagulation;cytokine production;dev…	cell part;cytoplasm;extracellular organelle;extracellular region;extracellular space;organelle;vesicle		EGF_CA;Gla;Laminin_G_1;Laminin_G_2	ALFANO_MYC_TARGETS;BAELDE_DIABETIC_NEPHROPATHY_UP;BENPORATH_CYCLING_GENES;BERENJENO_TRANSFORMED_BY_RHOA_DN;BOSCO_TH1_CYTOTOXIC_MODULE;BROCKE_APOPTOSIS_REVERSED_BY_IL6;BROWNE_HCMV_INFECTION_18HR_DN;BROWNE_HCMV_INFECTION_24HR_DN;BURTON_ADIPOGENESIS_3;CAIRO_HEPATOBLASTOMA_CLASSES_DN;CELL_PROLIFERATION_GO_0008283;CHICAS_RB1_TARGETS_CONFLUENT;chr13q34;CORDENONSI_YAP_CONSERVED_SIGNATURE;CSR_LATE_UP.V1_…	3D-structure;Alternativesplicing;Calcium;Completeproteome;Disulfidebond;EGF-likedomain;Gamma-carboxyglutamicacid;Glycoprotein;Growthregulation;Metal-binding;Phosphoprotein;Polymorphism;Referenceproteome;Repeat;Secreted;Signal	17.623	18.6506	13.3923	14.5222	19.036	19.1855	18.2493	18.3068
	0.770195	-0.287898	GC	P02774;P02774-2;P02774-3	VTDB_HUMAN	Vitamin D-binding protein	establishment of localization;fat-soluble vitamin metabolic process;lipid metabolic process;metabolic process;primary metabolic process;small molecule metabolic process;steroid metabolic process;transport;vitamin D metabolic process;vitamin metabolic process;vitamin transport	actin binding;binding;cytoskeletal protein binding;lipid binding;protein binding;steroid binding;transmembrane transporter activity;transporter activity;vitamin binding;vitamin D binding;vitamin transporter activity	blood microparticle;cell part;cytoplasmic part;cytosol;extracellular membrane-bounded organelle;extracellular organelle;extracellular region;extracellular region part;extracellular space;extracellular vesicular exosome;intracellular organelle lumen;intracellular organelle part;intracellular part;lysosomal lumen;membrane-bounded organelle;membrane-bounded vesicle;membrane-enclosed lumen;organelle;…	establishment of localization;lipid metabolic process;metabolic process;primary metabolic process;small molecule metabolic process;transport;vitamin metabolic process;vitamin transport	cell part;cytosol;extracellular organelle;extracellular region;extracellular space;organelle;vesicle		Serum_albumin;VitD-bind_III	AACTTT_UNKNOWN;ACTIN_BINDING;BROWNE_HCMV_INFECTION_30MIN_UP;CAIRO_HEPATOBLASTOMA_CLASSES_DN;CAIRO_LIVER_DEVELOPMENT_DN;CAR_HPX;CAR_IGFBP1;chr4q12;CTTTGT_V$LEF1_Q2;CYTOSKELETAL_PROTEIN_BINDING;ESTABLISHMENT_OF_LOCALIZATION;GSE17721_CTRL_VS_LPS_4H_BMDM_DN;GSE17721_PAM3CSK4_VS_CPG_16H_BMDM_UP;GSE17974_IL4_AND_ANTI_IL12_VS_UNTREATED_4H_ACT_CD4_TCELL_DN;GSE2826_WT_VS_XID_BCELL_DN;GSE29618_LAIV_VS_TIV_…	3D-structure;Actin-binding;Alternativesplicing;Completeproteome;Directproteinsequencing;Disulfidebond;Glycoprotein;Polymorphism;Referenceproteome;Repeat;Secreted;Signal;Transport;VitaminD	20.382	20.6548	20.2817	20.3806	20.2217	20.2393	19.8158	19.8996
	0.559143	0.43718	GGH	Q92820	GGH_HUMAN	Gamma-glutamyl hydrolase	amine metabolic process;carboxylic acid metabolic process;cellular amine metabolic process;cellular amino acid metabolic process;cellular ketone metabolic process;cellular metabolic process;cellular nitrogen compound metabolic process;cellular process;glutamine family amino acid metabolic process;glutamine metabolic process;macromolecule metabolic process;metabolic process;nitrogen compound metab…	catalytic activity;exopeptidase activity;gamma-glutamyl-peptidase activity;hydrolase activity;omega peptidase activity;peptidase activity;peptidase activity, acting on L-amino acid peptides	cell part;cytoplasmic membrane-bounded vesicle;cytoplasmic part;cytoplasmic vesicle;cytosol;extracellular membrane-bounded organelle;extracellular organelle;extracellular region part;extracellular space;extracellular vesicular exosome;intracellular membrane-bounded organelle;intracellular organelle;intracellular part;lysosome;lytic vacuole;melanosome;membrane-bounded organelle;membrane-bounded ve…	amine metabolic process;cellular amino acid metabolic process;cellular ketone metabolic process;cellular metabolic process;cellular nitrogen compound metabolic process;cellular process;macromolecule metabolic process;metabolic process;nitrogen compound metabolic process;organic acid metabolic process;primary metabolic process;protein metabolic process;proteolysis;response to chemical stimulus;res…	cell part;cytoplasmic membrane-bounded vesicle;cytosol;extracellular organelle;extracellular space;intracellular membrane-bounded organelle;intracellular organelle;lysosome;nucleus;organelle;vacuole;vesicle	Folate biosynthesis	Peptidase_C26	ACEVEDO_LIVER_CANCER_UP;ALONSO_METASTASIS_UP;BENPORATH_MYC_MAX_TARGETS;BOYAULT_LIVER_CANCER_SUBCLASS_G6_UP;BOYLAN_MULTIPLE_MYELOMA_C_D_DN;BROWNE_HCMV_INFECTION_48HR_UP;BYSTRYKH_HEMATOPOIESIS_STEM_CELL_QTL_CIS;CAVARD_LIVER_CANCER_MALIGNANT_VS_BENIGN;CHANG_CORE_SERUM_RESPONSE_UP;chr8q12;CORDENONSI_YAP_CONSERVED_SIGNATURE;CROONQUIST_IL6_DEPRIVATION_DN;DANG_BOUND_BY_MYC;DANG_MYC_TARGETS_UP;DANG_REGUL…	3D-structure;Completeproteome;Glycoprotein;Hydrolase;Lysosome;Polymorphism;Referenceproteome;Secreted;Signal	18.8157	19.3935	19.368	19.5002	19.4845	19.5991	19.2093	19.3625
	0.83459	-2.6752	GNGT1	P63211	GBG1_HUMAN	Guanine nucleotide-binding protein G(T) subunit gamma-T1	anatomical structure development;apoptosis;biological regulation;cardiac muscle cell apoptosis;cell communication;cell death;cell development;cell surface receptor linked signaling pathway;cell-cell signaling;cellular developmental process;cellular process;cellular response to chemical stimulus;cellular response to hypoxia;cellular response to oxygen levels;cellular response to stimulus;cellular …	catalytic activity;GTPase activity;hydrolase activity;hydrolase activity, acting on acid anhydrides;hydrolase activity, acting on acid anhydrides, in phosphorus-containing anhydrides;molecular transducer activity;nucleoside-triphosphatase activity;pyrophosphatase activity;signal transducer activity	cell part;extrinsic to internal side of plasma membrane;extrinsic to membrane;extrinsic to plasma membrane;heterotrimeric G-protein complex;intracellular part;macromolecular complex;membrane;membrane part;photoreceptor inner segment;plasma membrane;plasma membrane part;protein complex	anatomical structure development;biological regulation;cell communication;cell death;cell development;cell-cell signaling;cellular process;death;detection of stimulus;developmental process;localization;metabolic process;response to abiotic stimulus;response to chemical stimulus;response to external stimulus;response to stimulus;response to stress;signal transduction;signaling	cell part;macromolecular complex;membrane;photoreceptor inner segment;plasma membrane;protein complex	Chemokine signaling pathway;Phototransduction	G-gamma	BIOCARTA_AGPCR_PATHWAY;BIOCARTA_BARR_MAPK_PATHWAY;BIOCARTA_BARRESTIN_PATHWAY;BIOCARTA_BARRESTIN_SRC_PATHWAY;BIOCARTA_BIOPEPTIDES_PATHWAY;BIOCARTA_CCR3_PATHWAY;BIOCARTA_CSK_PATHWAY;BIOCARTA_CXCR4_PATHWAY;BIOCARTA_EDG1_PATHWAY;BIOCARTA_ERK_PATHWAY;BIOCARTA_FMLP_PATHWAY;BIOCARTA_GCR_PATHWAY;BIOCARTA_GPCR_PATHWAY;BIOCARTA_MPR_PATHWAY;BIOCARTA_MYOSIN_PATHWAY;BIOCARTA_PAR1_PATHWAY;BIOCARTA_SPPA_PATHWAY…	Cellmembrane;Completeproteome;Lipoprotein;Membrane;Methylation;Polymorphism;Prenylation;Referenceproteome;Transducer	20.66	18.3663	16.9435	16.9472	16.708	16.9679	13.659	14.9997
	1.35312	2.44384	GNS	P15586;P15586-2	GNS_HUMAN	N-acetylglucosamine-6-sulfatase	amine metabolic process;aminoglycan catabolic process;aminoglycan metabolic process;carbohydrate catabolic process;carbohydrate metabolic process;catabolic process;cellular catabolic process;cellular metabolic process;cellular process;glycosaminoglycan catabolic process;glycosaminoglycan metabolic process;keratan sulfate catabolic process;keratan sulfate metabolic process;macromolecule catabolic …	binding;catalytic activity;cation binding;hydrolase activity;hydrolase activity, acting on ester bonds;ion binding;metal ion binding;N-acetylglucosamine-6-sulfatase activity;sulfuric ester hydrolase activity	cell part;cytoplasmic part;extracellular membrane-bounded organelle;extracellular organelle;extracellular region part;extracellular vesicular exosome;intracellular organelle lumen;intracellular organelle part;intracellular part;lysosomal lumen;membrane-bounded organelle;membrane-bounded vesicle;membrane-enclosed lumen;organelle;organelle lumen;organelle part;vacuolar lumen;vacuolar part;vesicle	amine metabolic process;carbohydrate metabolic process;catabolic process;cellular metabolic process;cellular process;macromolecule metabolic process;metabolic process;nitrogen compound metabolic process;polysaccharide metabolic process;primary metabolic process;small molecule metabolic process;sulfur compound metabolic process	cell part;extracellular organelle;organelle;vesicle	Glycosaminoglycan degradation;Lysosome	Sulfatase	ACTGTGA,MIR-27A,MIR-27B;AGUIRRE_PANCREATIC_CANCER_COPY_NUMBER_DN;AMINE_METABOLIC_PROCESS;AMIT_EGF_RESPONSE_40_MCF10A;APPEL_IMATINIB_RESPONSE;BENPORATH_MYC_MAX_TARGETS;BERENJENO_TRANSFORMED_BY_RHOA_DN;BROWN_MYELOID_CELL_DEVELOPMENT_UP;BROWNE_HCMV_INFECTION_6HR_UP;BROWNE_HCMV_INFECTION_8HR_UP;CARBOHYDRATE_CATABOLIC_PROCESS;CARBOHYDRATE_METABOLIC_PROCESS;CATABOLIC_PROCESS;CELLULAR_CARBOHYDRATE_CATAB…	Alternativesplicing;Calcium;Completeproteome;Directproteinsequencing;Diseasemutation;Glycoprotein;Hydrolase;Lysosome;Metal-binding;Mucopolysaccharidosis;Polymorphism;Referenceproteome;Signal	14.8703	15.6748	15.5594	14.5906	17.3674	18.0654	17.6359	17.8869
	0.990312	-0.261322	GP1BA	P07359	GP1BA_HUMAN	Platelet glycoprotein Ib alpha chain	anatomical structure morphogenesis;biological adhesion;biological regulation;blood coagulation;blood coagulation, intrinsic pathway;cell activation;cell adhesion;cell morphogenesis;cell surface receptor linked signaling pathway;cellular component morphogenesis;cellular component organization;cellular component organization or biogenesis;cellular developmental process;cellular process;cellular res…	binding;G-protein coupled receptor activity;molecular transducer activity;peptide binding;peptide receptor activity;peptide receptor activity, G-protein coupled;receptor activity;signal transducer activity;signaling receptor activity;thrombin receptor activity;transmembrane signaling receptor activity	anchored to external side of plasma membrane;anchored to membrane;anchored to plasma membrane;cell part;cell surface;extracellular membrane-bounded organelle;extracellular organelle;extracellular region part;extracellular vesicular exosome;integral to membrane;integral to plasma membrane;intrinsic to external side of plasma membrane;intrinsic to membrane;intrinsic to plasma membrane;membrane;memb…	anatomical structure morphogenesis;biological adhesion;biological regulation;cell activation;cell adhesion;cell morphogenesis;cellular component morphogenesis;cellular component organization;cellular process;coagulation;developmental process;macromolecule metabolic process;metabolic process;multicellular organismal process;primary metabolic process;protein metabolic process;regulation of body flu…	cell part;cell surface;extracellular organelle;membrane;organelle;plasma membrane;vesicle	ECM-receptor interaction;Hematopoietic cell lineage	LRR_1;LRR_7;LRR_8;LRRNT	BLOOD_COAGULATION;CELL_ACTIVATION;CELL_FRACTION;CELL_SURFACE_RECEPTOR_LINKED_SIGNAL_TRANSDUCTION_GO_0007166;COAGULATION;FULCHER_INFLAMMATORY_RESPONSE_LECTIN_VS_LPS_UP;G_PROTEIN_COUPLED_RECEPTOR_ACTIVITY;GCNP_SHH_UP_LATE.V1_DN;GSE13484_12H_VS_3H_YF17D_VACCINE_STIM_PBMC_DN;GSE13493_DP_VS_CD8POS_THYMOCYTE_DN;GSE14000_UNSTIM_VS_16H_LPS_DC_TRANSLATED_RNA_DN;GSE15750_WT_VS_TRAF6KO_DAY6_EFF_CD8_TCELL_DN…	3D-structure;BernardSouliersyndrome;Bloodcoagulation;Celladhesion;Completeproteome;Directproteinsequencing;Diseasemutation;Disulfidebond;Glycoprotein;Hemostasis;Leucine-richrepeat;Membrane;Phosphoprotein;Polymorphism;Referenceproteome;Repeat;Signal;Sulfation;Transmembrane;Transmembranehelix;vonWillebranddisease	19.7192	19.7644	19.3743	19.3951	19.5683	19.3927	19.3453	19.106
	0.0581492	0.326381	GPC1	P35052	GPC1_HUMAN	Glypican-1	amine metabolic process;aminoglycan biosynthetic process;aminoglycan catabolic process;aminoglycan metabolic process;anatomical structure formation involved in morphogenesis;axon guidance;biological regulation;biosynthetic process;carbohydrate biosynthetic process;carbohydrate catabolic process;carbohydrate metabolic process;catabolic process;cell differentiation;cellular catabolic process;cellul…	binding;cation binding;copper ion binding;extracellular matrix binding;fibroblast growth factor binding;growth factor binding;ion binding;laminin binding;metal ion binding;protein binding;transition metal ion binding	anchored to membrane;cell part;cytoplasmic part;endosome;extracellular matrix;extracellular membrane-bounded organelle;extracellular organelle;extracellular region part;extracellular space;extracellular vesicular exosome;Golgi apparatus part;Golgi lumen;integral to membrane;integral to plasma membrane;intracellular membrane-bounded organelle;intracellular organelle;intracellular organelle lumen;i…	amine metabolic process;anatomical structure formation involved in morphogenesis;biological regulation;biosynthetic process;carbohydrate metabolic process;catabolic process;cell differentiation;cellular component assembly;cellular component organization;cellular lipid metabolic process;cellular metabolic process;cellular process;detection of stimulus;developmental process;lipid metabolic process;…	cell part;endosome;extracellular matrix;extracellular organelle;extracellular space;intracellular membrane-bounded organelle;intracellular organelle;membrane;organelle;plasma membrane;proteinaceous extracellular matrix;vesicle		Glypican	AMUNDSON_POOR_SURVIVAL_AFTER_GAMMA_RADIATION_2G;BERENJENO_TRANSFORMED_BY_RHOA_UP;BERTUCCI_MEDULLARY_VS_DUCTAL_BREAST_CANCER_DN;BOYLAN_MULTIPLE_MYELOMA_C_D_DN;BRUECKNER_TARGETS_OF_MIRLET7A3_DN;CAIRO_LIVER_DEVELOPMENT_UP;CHIARADONNA_NEOPLASTIC_TRANSFORMATION_CDC25_DN;CHIARADONNA_NEOPLASTIC_TRANSFORMATION_KRAS_CDC25_UP;CHICAS_RB1_TARGETS_CONFLUENT;chr2q35;CLASPER_LYMPHATIC_VESSELS_DURING_METASTASIS_…	3D-structure;Alternativesplicing;Cellmembrane;Completeproteome;Copper;Directproteinsequencing;Disulfidebond;Endosome;Glycoprotein;GPI-anchor;Heparansulfate;Lipoprotein;Membrane;Polymorphism;Proteoglycan;Referenceproteome;Secreted;Signal;S-nitrosylation;Zinc	14.4028	15.6333	15.5748	14.4884	13.624	17.0648	17.2641	17.3708
	0.576573	-1.12594	GPI	P06744;P06744-2	G6PI_HUMAN	Glucose-6-phosphate isomerase	alcohol biosynthetic process;alcohol metabolic process;aldehyde biosynthetic process;aldehyde catabolic process;anatomical structure formation involved in morphogenesis;angiogenesis;behavior;biological regulation;biosynthetic process;carbohydrate biosynthetic process;carbohydrate metabolic process;catabolic process;cellular aldehyde metabolic process;cellular biosynthetic process;cellular carbohy…	binding;carbohydrate binding;catalytic activity;glucose-6-phosphate isomerase activity;intramolecular oxidoreductase activity;intramolecular oxidoreductase activity, interconverting aldoses and ketoses;intramolecular transferase activity;isomerase activity;monosaccharide binding;sugar binding	cell part;cell projection;cytoplasm;cytoplasmic part;cytosol;extracellular membrane-bounded organelle;extracellular organelle;extracellular region part;extracellular space;extracellular vesicular exosome;intracellular organelle part;intracellular part;membrane;membrane-bounded organelle;membrane-bounded vesicle;neuron projection;nuclear part;nucleoplasm;organelle;organelle part;plasma membrane;ve…	alcohol metabolic process;anatomical structure formation involved in morphogenesis;behavior;biological regulation;biosynthetic process;carbohydrate metabolic process;catabolic process;cellular aldehyde metabolic process;cellular metabolic process;cellular nitrogen compound metabolic process;cellular process;developmental process;immune system process;macromolecule metabolic process;metabolic proc…	cell part;cell projection;cytoplasm;cytosol;extracellular organelle;extracellular space;membrane;neuron projection;nucleoplasm;organelle;plasma membrane;vesicle	Amino sugar and nucleotide sugar metabolism;Glycolysis / Gluconeogenesis;Pentose phosphate pathway;Starch and sucrose metabolism	PGI	ALCALA_APOPTOSIS;BIOCARTA_GLYCOLYSIS_PATHWAY;BLALOCK_ALZHEIMERS_DISEASE_DN;BRACHAT_RESPONSE_TO_CAMPTOTHECIN_DN;BRACHAT_RESPONSE_TO_METHOTREXATE_DN;BURTON_ADIPOGENESIS_5;BYSTRYKH_HEMATOPOIESIS_STEM_CELL_QTL_CIS;CCCAGAG,MIR-326;chr19q13;COLLER_MYC_TARGETS_UP;CREIGHTON_AKT1_SIGNALING_VIA_MTOR_DN;DAZARD_RESPONSE_TO_UV_NHEK_UP;DAZARD_UV_RESPONSE_CLUSTER_G5;FONTAINE_FOLLICULAR_THYROID_ADENOMA_DN;GARY_C…	3D-structure;Acetylation;Alternativesplicing;Angiogenesis;Completeproteome;Cytokine;Cytoplasm;Directproteinsequencing;Diseasemutation;Gluconeogenesis;Glycolysis;Growthfactor;Hereditaryhemolyticanemia;Isomerase;Phosphoprotein;Polymorphism;Referenceproteome;Secreted;Ublconjugation	15.8004	14.9491	16.8742	17.0479	14.8477	13.65	15.2964	14.9317
	2.83442	0.139718	GPLD1	P80108	PHLD_HUMAN	Phosphatidylinositol-glycan-specific phospholipase D	activation of immune response;alcohol metabolic process;amine metabolic process;biological regulation;blood vessel endothelial cell migration;cell differentiation;cell migration;cell migration involved in sprouting angiogenesis;cell motility;cell surface receptor linked signaling pathway;cellular amine metabolic process;cellular biogenic amine metabolic process;cellular component movement;cellula…	catalytic activity;channel regulator activity;glycosylphosphatidylinositol phospholipase D activity;hydrolase activity;hydrolase activity, acting on ester bonds;lipase activity;phospholipase activity;phospholipase D activity;phosphoric diester hydrolase activity;phosphoric ester hydrolase activity;sodium channel regulator activity	cell part;cytoplasm;cytoplasmic part;extracellular matrix;extracellular membrane-bounded organelle;extracellular organelle;extracellular region part;extracellular space;extracellular vesicular exosome;intracellular;intracellular membrane-bounded organelle;intracellular organelle;intracellular organelle part;intracellular part;lysosomal membrane;membrane;membrane-bounded organelle;membrane-bounded…	alcohol metabolic process;amine metabolic process;biological regulation;cell differentiation;cell motility;cellular component movement;cellular lipid metabolic process;cellular metabolic process;cellular nitrogen compound metabolic process;cellular process;developmental process;establishment of localization;immune system process;lipid metabolic process;locomotion;metabolic process;multicellular o…	cell part;cytoplasm;extracellular matrix;extracellular organelle;extracellular space;intracellular;intracellular membrane-bounded organelle;intracellular organelle;membrane;organelle;proteinaceous extracellular matrix;vesicle	Glycosylphosphatidylinositol(GPI)-anchor biosynthesis	FG-GAP;Zn_dep_PLPC	BAELDE_DIABETIC_NEPHROPATHY_UP;BIOCARTA_ARAP_PATHWAY;BOYAULT_LIVER_CANCER_SUBCLASS_G3_DN;CAIRO_HEPATOBLASTOMA_DN;CAIRO_LIVER_DEVELOPMENT_DN;CHANG_CORE_SERUM_RESPONSE_UP;CHEN_METABOLIC_SYNDROM_NETWORK;CHIANG_LIVER_CANCER_SUBCLASS_PROLIFERATION_DN;chr6p22;GAVIN_FOXP3_TARGETS_CLUSTER_P4;GRAESSMANN_APOPTOSIS_BY_DOXORUBICIN_UP;GRAESSMANN_RESPONSE_TO_MC_AND_DOXORUBICIN_UP;GSE13306_TREG_VS_TCONV_LAMINA_…	Alternativesplicing;Completeproteome;Directproteinsequencing;Glycoprotein;Hydrolase;Polymorphism;Referenceproteome;Repeat;Secreted;Signal	19.5997	19.5894	20.001	19.8849	19.7356	19.7329	19.8349	19.734
	1.87457	-0.270034	GSN	P06396;P06396-2;P06396-3;P06396-4	GELS_HUMAN	Gelsolin	actin cytoskeleton organization;actin filament capping;actin filament organization;actin filament polymerization;actin filament severing;actin filament-based process;actin nucleation;actin polymerization or depolymerization;aging;anatomical structure development;anatomical structure morphogenesis;apoptosis;barbed-end actin filament capping;biological regulation;cell death;cell development;cell pa…	actin binding;binding;calcium ion binding;cation binding;cytoskeletal protein binding;ion binding;metal ion binding;myosin binding;myosin II binding;protein binding;protein domain specific binding	actin cap;actin cytoskeleton;adherens junction;anchoring junction;blood microparticle;cell cortex part;cell junction;cell part;cell projection;cell-substrate adherens junction;cell-substrate junction;cortical actin cytoskeleton;cortical cytoskeleton;cytoplasm;cytoplasmic part;cytoskeletal part;cytoskeleton;cytosol;extracellular membrane-bounded organelle;extracellular organelle;extracellular regi…	aging;anatomical structure development;anatomical structure morphogenesis;biological regulation;cell death;cell development;cellular component assembly;cellular component disassembly;cellular component morphogenesis;cellular component organization;cellular macromolecular complex assembly;cellular membrane organization;cellular process;cytoskeleton organization;death;developmental process;growth;m…	cell part;cell projection;cytoplasm;cytoskeleton;cytosol;extracellular organelle;extracellular region;extracellular space;intracellular non-membrane-bounded organelle;intracellular organelle;macromolecular complex;membrane;organelle;plasma membrane;protein complex;vesicle	Fc gamma R-mediated phagocytosis;Regulation of actin cytoskeleton	Gelsolin	ACEVEDO_FGFR1_TARGETS_IN_PROSTATE_CANCER_MODEL_DN;ACTIN_CYTOSKELETON;ACTIN_CYTOSKELETON_ORGANIZATION_AND_BIOGENESIS;ACTIN_FILAMENT_BASED_PROCESS;ACTIN_FILAMENT_POLYMERIZATION;ACTIN_POLYMERIZATION_AND_OR_DEPOLYMERIZATION;ALCALAY_AML_BY_NPM1_LOCALIZATION_DN;ALFANO_MYC_TARGETS;BAE_BRCA1_TARGETS_UP;BENPORATH_ES_WITH_H3K27ME3;BERENJENO_TRANSFORMED_BY_RHOA_DN;BIOCARTA_ECM_PATHWAY;BIOCARTA_HIVNEF_PATHWA…	3D-structure;Acetylation;Actin-binding;Actincapping;Alternativeinitiation;Alternativesplicing;Amyloid;Amyloidosis;Calcium;Ciliumbiogenesis/degradation;Completeproteome;Cornealdystrophy;Cytoplasm;Cytoskeleton;Directproteinsequencing;Diseasemutation;Disulfidebond;Metal-binding;Phosphoprotein;Polymorphism;Referenceproteome;Repeat;Secreted;Signal	18.836	18.8336	17.6912	17.9918	18.5333	18.5963	18.8758	18.862
	0.189606	1.33208	GSTO1	P78417;P78417-3	GSTO1_HUMAN	Glutathione S-transferase omega-1	biological regulation;calcium-mediated signaling;carboxylic acid metabolic process;catabolic process;cellular catabolic process;cellular ketone metabolic process;cellular metabolic process;cellular process;cellular response to arsenic-containing substance;cellular response to chemical stimulus;cellular response to inorganic substance;cellular response to stimulus;intracellular signal transduction…	antioxidant activity;catalytic activity;disulfide oxidoreductase activity;glutathione dehydrogenase (ascorbate) activity;glutathione disulfide oxidoreductase activity;glutathione transferase activity;methylarsonate reductase activity;oxidoreductase activity;oxidoreductase activity, acting on a sulfur group of donors;oxidoreductase activity, acting on a sulfur group of donors, quinone or similar c…	cell part;cytoplasm;cytoplasmic part;cytosol;extracellular membrane-bounded organelle;extracellular organelle;extracellular region part;extracellular vesicular exosome;intracellular part;membrane-bounded organelle;membrane-bounded vesicle;organelle;vesicle	biological regulation;catabolic process;cellular ketone metabolic process;cellular metabolic process;cellular process;metabolic process;organic acid metabolic process;regulation of transport;response to chemical stimulus;response to stimulus;signal transduction;small molecule metabolic process;vitamin metabolic process;xenobiotic metabolic process	cell part;cytoplasm;cytosol;extracellular organelle;organelle;vesicle	Drug metabolism - cytochrome P450;Glutathione metabolism;Metabolism of xenobiotics by cytochrome P450	GST_C;GST_N_3	ACEVEDO_LIVER_TUMOR_VS_NORMAL_ADJACENT_TISSUE_UP;BENPORATH_MYC_MAX_TARGETS;BERENJENO_TRANSFORMED_BY_RHOA_UP;BLALOCK_ALZHEIMERS_DISEASE_DN;BOYLAN_MULTIPLE_MYELOMA_D_CLUSTER_UP;BOYLAN_MULTIPLE_MYELOMA_D_UP;BROWNE_HCMV_INFECTION_20HR_DN;BURTON_ADIPOGENESIS_2;BURTON_ADIPOGENESIS_PEAK_AT_8HR;chr10q25;COULOUARN_TEMPORAL_TGFB1_SIGNATURE_DN;CREIGHTON_ENDOCRINE_THERAPY_RESISTANCE_4;DANG_BOUND_BY_MYC;DODD_…	3D-structure;Acetylation;Alternativesplicing;Completeproteome;Cytoplasm;Directproteinsequencing;Oxidoreductase;Phosphoprotein;Polymorphism;Referenceproteome;Transferase	14.7604	15.2786	19.7387	19.7444	13.8747	18.8285	19.354	18.9289
	0.0455096	-0.080616	H4C1	P62805	H4_HUMAN	Histone H4	anatomical structure homeostasis;ATP-dependent chromatin remodeling;biological regulation;cell cycle;cellular component assembly;cellular component assembly at cellular level;cellular component organization;cellular component organization at cellular level;cellular component organization or biogenesis;cellular component organization or biogenesis at cellular level;cellular macromolecular complex …	binding;catalytic activity;demethylase activity;DNA binding;histone binding;histone demethylase activity;histone demethylase activity (H4-K20 specific);nucleic acid binding;protein binding	cell part;chromosomal part;chromosome;extracellular membrane-bounded organelle;extracellular organelle;extracellular region;extracellular region part;extracellular vesicular exosome;intracellular membrane-bounded organelle;intracellular non-membrane-bounded organelle;intracellular organelle;intracellular organelle part;intracellular part;macromolecular complex;membrane;membrane-bounded organelle;…	biological regulation;cell cycle;cellular component assembly;cellular component organization;cellular macromolecular complex assembly;cellular metabolic process;cellular nitrogen compound metabolic process;cellular process;chromatin modification;chromatin organization;chromosome organization;DNA metabolic process;DNA modification;gene silencing;histone modification;homeostatic process;macromolecu…	cell part;chromosome;extracellular organelle;extracellular region;intracellular membrane-bounded organelle;intracellular non-membrane-bounded organelle;intracellular organelle;macromolecular complex;membrane;nuclear chromosome;nucleoplasm;nucleosome;nucleus;organelle;protein complex;vesicle	Systemic lupus erythematosus	Histone	ACCAAAG,MIR-9;ACEVEDO_LIVER_CANCER_WITH_H3K27ME3_DN;ACEVEDO_LIVER_CANCER_WITH_H3K9ME3_DN;BENPORATH_EED_TARGETS;chr6p22;CTAWWWATA_V$RSRFC4_Q2;GATTGGY_V$NFY_Q6_01;GRADE_COLON_CANCER_UP;GSE13485_CTRL_VS_DAY21_YF17D_VACCINE_PBMC_DN;GSE13485_DAY3_VS_DAY21_YF17D_VACCINE_PBMC_DN;GSE13485_DAY7_VS_DAY21_YF17D_VACCINE_PBMC_DN;GSE17974_IL4_AND_ANTI_IL12_VS_UNTREATED_4H_ACT_CD4_TCELL_UP;GSE3982_CENT_MEMORY_C…	3D-structure;Acetylation;Chromosomalrearrangement;Chromosome;Citrullination;Completeproteome;Directproteinsequencing;DNA-binding;Isopeptidebond;Methylation;Nucleosomecore;Nucleus;Phosphoprotein;Polymorphism;Referenceproteome;Ublconjugation	15.2273	14.09	19.2436	18.9747	14.5367	14.6193	14.2405	14.4896
	0.0334037	-0.00757408	HBA1	P69905	HBA_HUMAN	Hemoglobin subunit alpha	anion transport;bicarbonate transport;biological regulation;catabolic process;cellular catabolic process;cellular component assembly;cellular component organization;cellular component organization or biogenesis;cellular membrane organization;cellular metabolic process;cellular process;cellular response to chemical stimulus;cellular response to hydrogen peroxide;cellular response to oxidative stre…	binding;cation binding;heme binding;ion binding;iron ion binding;metal ion binding;oxygen binding;oxygen transporter activity;substrate-specific transporter activity;tetrapyrrole binding;transition metal ion binding;transporter activity	blood microparticle;cell part;cytoplasmic membrane-bounded vesicle lumen;cytoplasmic part;cytoplasmic vesicle part;cytosol;cytosolic part;cytosolic small ribosomal subunit;endocytic vesicle lumen;extracellular membrane-bounded organelle;extracellular organelle;extracellular region;extracellular region part;extracellular vesicular exosome;haptoglobin-hemoglobin complex;hemoglobin complex;intracell…	biological regulation;catabolic process;cellular component assembly;cellular component organization;cellular membrane organization;cellular metabolic process;cellular process;endocytosis;establishment of localization;gas transport;ion transport;macromolecular complex assembly;membrane invagination;membrane organization;metabolic process;protein complex assembly;response to chemical stimulus;respo…	cell part;cytosol;extracellular organelle;extracellular region;macromolecular complex;membrane;organelle;protein complex;ribonucleoprotein complex;small ribosomal subunit;vesicle	African trypanosomiasis;Malaria	Globin	ACEVEDO_LIVER_CANCER_DN;ADDYA_ERYTHROID_DIFFERENTIATION_BY_HEMIN;BENPORATH_EED_TARGETS;BENPORATH_ES_WITH_H3K27ME3;BENPORATH_PRC2_TARGETS;BENPORATH_SUZ12_TARGETS;BIOCARTA_AHSP_PATHWAY;BRACHAT_RESPONSE_TO_CISPLATIN;BRACHAT_RESPONSE_TO_METHOTREXATE_UP;chr16p13;DANG_BOUND_BY_MYC;DELYS_THYROID_CANCER_DN;DEMAGALHAES_AGING_UP;DURCHDEWALD_SKIN_CARCINOGENESIS_DN;HANN_RESISTANCE_TO_BCL2_INHIBITOR_UP;HELLER…	3D-structure;Acetylation;Completeproteome;Directproteinsequencing;Diseasemutation;Glycation;Glycoprotein;Heme;Hereditaryhemolyticanemia;Iron;Metal-binding;Oxygentransport;Phosphoprotein;Polymorphism;Referenceproteome;Transport	22.7613	22.8344	22.9434	23.0304	22.7281	22.8525	22.6742	22.7118
	1.595	-0.21128	HBB	P02042;P68871;P68871	HBB_HUMAN;HBD_HUMAN;HBB_HUMAN	Hemoglobin subunit delta;Hemoglobin subunit beta	anion transport;bicarbonate transport;biological adhesion;biological regulation;blood coagulation;catabolic process;cell adhesion;cell-cell adhesion;cellular catabolic process;cellular component assembly;cellular component organization;cellular component organization or biogenesis;cellular membrane organization;cellular metabolic process;cellular process;cellular response to chemical stimulus;cel…	binding;cation binding;heme binding;hemoglobin binding;ion binding;iron ion binding;metal ion binding;oxygen binding;oxygen transporter activity;protein binding;substrate-specific transporter activity;tetrapyrrole binding;transition metal ion binding;transporter activity	blood microparticle;cell part;cytoplasmic membrane-bounded vesicle lumen;cytoplasmic part;cytoplasmic vesicle part;cytosol;cytosolic part;endocytic vesicle lumen;extracellular membrane-bounded organelle;extracellular organelle;extracellular region;extracellular region part;extracellular vesicular exosome;haptoglobin-hemoglobin complex;hemoglobin complex;intracellular organelle part;intracellular …	biological adhesion;biological regulation;catabolic process;cell adhesion;cellular component assembly;cellular component organization;cellular membrane organization;cellular metabolic process;cellular process;circulatory system process;coagulation;endocytosis;establishment of localization;gas transport;ion transport;macromolecular complex assembly;membrane invagination;membrane organization;metab…	cell part;cytosol;extracellular organelle;extracellular region;macromolecular complex;organelle;protein complex;vesicle	African trypanosomiasis;Malaria	Globin	ACOSTA_PROLIFERATION_INDEPENDENT_MYC_TARGETS_DN;ATF2_S_UP.V1_UP;BAELDE_DIABETIC_NEPHROPATHY_UP;BASSO_HAIRY_CELL_LEUKEMIA_DN;BENPORATH_MYC_TARGETS_WITH_EBOX;BIOCARTA_AHSP_PATHWAY;BLALOCK_ALZHEIMERS_DISEASE_DN;BROWNE_HCMV_INFECTION_48HR_DN;CHANDRAN_METASTASIS_UP;CHANG_IMMORTALIZED_BY_HPV31_DN;CHEN_LVAD_SUPPORT_OF_FAILING_HEART_DN;CHICAS_RB1_TARGETS_CONFLUENT;chr11p15;CYTOPLASM;CYTOPLASMIC_PART;CYTO…	3D-structure;Acetylation;Completeproteome;Congenitaldyserythropoieticanemia;Directproteinsequencing;Diseasemutation;Glycation;Glycoprotein;Heme;Hereditaryhemolyticanemia;Hypotensiveagent;Iron;Metal-binding;Oxygentransport;Phosphoprotein;Polymorphism;Pyruvate;Referenceproteome;S-nitrosylation;Transport;Vasoactive	24.4372	24.4924	24.3948	24.3613	24.2331	24.274	24.2515	24.3032
	0.164921	-0.0949736	HBD	P02042;P02042;P68871	HBD_HUMAN;HBB_HUMAN;HBD_HUMAN	Hemoglobin subunit delta;Hemoglobin subunit delta	anion transport;bicarbonate transport;biological adhesion;biological regulation;blood coagulation;catabolic process;cell adhesion;cell-cell adhesion;cellular catabolic process;cellular component assembly;cellular component organization;cellular component organization or biogenesis;cellular membrane organization;cellular metabolic process;cellular process;cellular response to chemical stimulus;cel…	binding;cation binding;heme binding;hemoglobin binding;ion binding;iron ion binding;metal ion binding;oxygen binding;oxygen transporter activity;protein binding;substrate-specific transporter activity;tetrapyrrole binding;transition metal ion binding;transporter activity	blood microparticle;cell part;cytoplasmic membrane-bounded vesicle lumen;cytoplasmic part;cytoplasmic vesicle part;cytosol;cytosolic part;endocytic vesicle lumen;extracellular membrane-bounded organelle;extracellular organelle;extracellular region;extracellular region part;extracellular vesicular exosome;haptoglobin-hemoglobin complex;hemoglobin complex;intracellular organelle part;intracellular …	biological adhesion;biological regulation;catabolic process;cell adhesion;cellular component assembly;cellular component organization;cellular membrane organization;cellular metabolic process;cellular process;circulatory system process;coagulation;endocytosis;establishment of localization;gas transport;ion transport;macromolecular complex assembly;membrane invagination;membrane organization;metab…	cell part;cytosol;extracellular organelle;extracellular region;macromolecular complex;organelle;protein complex;vesicle	African trypanosomiasis;Malaria	Globin	ACOSTA_PROLIFERATION_INDEPENDENT_MYC_TARGETS_DN;ATF2_S_UP.V1_UP;BAELDE_DIABETIC_NEPHROPATHY_UP;BASSO_HAIRY_CELL_LEUKEMIA_DN;BENPORATH_MYC_TARGETS_WITH_EBOX;BIOCARTA_AHSP_PATHWAY;BLALOCK_ALZHEIMERS_DISEASE_DN;BROWNE_HCMV_INFECTION_48HR_DN;CHANDRAN_METASTASIS_UP;CHANG_IMMORTALIZED_BY_HPV31_DN;CHEN_LVAD_SUPPORT_OF_FAILING_HEART_DN;CHICAS_RB1_TARGETS_CONFLUENT;chr11p15;CYTOPLASM;CYTOPLASMIC_PART;CYTO…	3D-structure;Acetylation;Completeproteome;Congenitaldyserythropoieticanemia;Directproteinsequencing;Diseasemutation;Glycation;Glycoprotein;Heme;Hereditaryhemolyticanemia;Hypotensiveagent;Iron;Metal-binding;Oxygentransport;Phosphoprotein;Polymorphism;Pyruvate;Referenceproteome;S-nitrosylation;Transport;Vasoactive	17.766	17.3627	17.2676	17.3756	17.4734	17.4654	17.3428	17.5457
	1.10461	2.35468	HES7	Q9BYE0;Q9BYE0-2	HES7_HUMAN	Transcription factor HES-7	anatomical structure development;anatomical structure formation involved in morphogenesis;anterior/posterior pattern specification;biological regulation;biosynthetic process;cell surface receptor linked signaling pathway;cellular biosynthetic process;cellular macromolecule biosynthetic process;cellular macromolecule metabolic process;cellular metabolic process;cellular nitrogen compound metabolic…	binding;DNA binding;nucleic acid binding;protein binding;transcription factor binding	cell part;intracellular membrane-bounded organelle;intracellular organelle;intracellular part;membrane-bounded organelle;nucleus;organelle	anatomical structure development;anatomical structure formation involved in morphogenesis;biological regulation;biosynthetic process;cellular metabolic process;cellular nitrogen compound metabolic process;cellular process;developmental process;macromolecule metabolic process;metabolic process;nitrogen compound metabolic process;nucleobase-containing compound metabolic process;primary metabolic pr…	cell part;intracellular membrane-bounded organelle;intracellular organelle;nucleus;organelle		HLH	AACTTT_UNKNOWN;BENPORATH_EED_TARGETS;BENPORATH_ES_WITH_H3K27ME3;BENPORATH_PRC2_TARGETS;BENPORATH_SUZ12_TARGETS;CAGGTG_V$E12_Q6;chr17p13;ESC_V6.5_UP_EARLY.V1_DN;ESC_V6.5_UP_LATE.V1_DN;GGGCGGR_V$SP1_Q6;GGGTGGRR_V$PAX4_03;GSE17721_CTRL_VS_CPG_2H_BMDM_DN;GSE2706_R848_VS_R848_AND_LPS_8H_STIM_DC_UP;GTGGGTGK_UNKNOWN;PEDRIOLI_MIR31_TARGETS_UP;PKCA_DN.V1_DN;RICKMAN_METASTASIS_DN;V$AREB6_01;V$AREB6_02;V$FX…	Alternativesplicing;Completeproteome;Developmentalprotein;Diseasemutation;DNA-binding;Dwarfism;Nucleus;Referenceproteome;Repressor;Transcription;Transcriptionregulation	15.5995	14.2777	15.746	15.9832	17.056	17.5305	14.712	15.1522
	0.690234	1.40403	HEXA	P06865;P06865-2	HEXA_HUMAN	Beta-hexosaminidase subunit alpha	amine metabolic process;aminoglycan catabolic process;aminoglycan metabolic process;carbohydrate catabolic process;carbohydrate metabolic process;catabolic process;cellular catabolic process;cellular lipid metabolic process;cellular metabolic process;cellular process;chondroitin sulfate catabolic process;chondroitin sulfate metabolic process;glycolipid metabolic process;glycosaminoglycan cataboli…	beta-N-acetylhexosaminidase activity;binding;catalytic activity;hexosaminidase activity;hydrolase activity;hydrolase activity, acting on glycosyl bonds;hydrolase activity, hydrolyzing O-glycosyl compounds;protein binding;protein dimerization activity;protein heterodimerization activity	cell part;cytoplasmic part;extracellular membrane-bounded organelle;extracellular organelle;extracellular region part;extracellular vesicular exosome;intracellular organelle lumen;intracellular organelle part;intracellular part;lysosomal lumen;membrane;membrane-bounded organelle;membrane-bounded vesicle;membrane-enclosed lumen;organelle;organelle lumen;organelle part;vacuolar lumen;vacuolar part;…	amine metabolic process;carbohydrate metabolic process;catabolic process;cellular lipid metabolic process;cellular metabolic process;cellular process;lipid metabolic process;macromolecule metabolic process;metabolic process;nitrogen compound metabolic process;polysaccharide metabolic process;primary metabolic process;small molecule metabolic process;sulfur compound metabolic process	cell part;extracellular organelle;membrane;organelle;vesicle	Amino sugar and nucleotide sugar metabolism;Glycosaminoglycan degradation;Glycosphingolipid biosynthesis - ganglio series;Glycosphingolipid biosynthesis - globo series;Lysosome;Other glycan degradation	Glyco_hydro_20;Glycohydro_20b2	AMUNDSON_RESPONSE_TO_ARSENITE;APPEL_IMATINIB_RESPONSE;ASTON_MAJOR_DEPRESSIVE_DISORDER_UP;BORCZUK_MALIGNANT_MESOTHELIOMA_DN;BOYAULT_LIVER_CANCER_SUBCLASS_G6_UP;CACGTG_V$MYC_Q2;CHANDRAN_METASTASIS_DN;CHEN_METABOLIC_SYNDROM_NETWORK;chr15q24;DARWICHE_PAPILLOMA_RISK_HIGH_UP;DARWICHE_PAPILLOMA_RISK_LOW_UP;DARWICHE_SKIN_TUMOR_PROMOTER_DN;DARWICHE_SQUAMOUS_CELL_CARCINOMA_UP;ESC_V6.5_UP_LATE.V1_UP;GOLDRAT…	3D-structure;Alternativesplicing;Completeproteome;Directproteinsequencing;Diseasemutation;Disulfidebond;Gangliosidosis;Glycoprotein;Glycosidase;Hydrolase;Lysosome;Neurodegeneration;Polymorphism;Referenceproteome;Signal;Zymogen	17.3198	15.8129	16.3052	15.8166	17.9206	18.0202	18.1216	17.893
	0.151708	-1.11332	HEXB	P07686	HEXB_HUMAN	Beta-hexosaminidase subunit beta	amine metabolic process;aminoglycan catabolic process;aminoglycan metabolic process;anatomical structure development;astrocyte cell migration;axon ensheathment;behavior;biological regulation;biosynthetic process;calcium ion homeostasis;carbohydrate catabolic process;carbohydrate metabolic process;catabolic process;cation homeostasis;cell migration;cell motility;cellular biosynthetic process;cellu…	beta-N-acetylhexosaminidase activity;binding;catalytic activity;hexosaminidase activity;hydrolase activity;hydrolase activity, acting on glycosyl bonds;hydrolase activity, hydrolyzing O-glycosyl compounds;identical protein binding;protein binding;protein dimerization activity;protein heterodimerization activity;protein homodimerization activity	acrosomal vesicle;cell part;cytoplasmic membrane-bounded vesicle;cytoplasmic part;cytoplasmic vesicle;extracellular membrane-bounded organelle;extracellular organelle;extracellular region part;extracellular vesicular exosome;intracellular membrane-bounded organelle;intracellular organelle;intracellular organelle lumen;intracellular organelle part;intracellular part;lysosomal lumen;membrane;membra…	amine metabolic process;anatomical structure development;behavior;biological regulation;biosynthetic process;carbohydrate metabolic process;catabolic process;cell motility;cellular component movement;cellular component organization;cellular homeostasis;cellular ion homeostasis;cellular lipid metabolic process;cellular metabolic process;cellular process;developmental process;homeostatic process;li…	cell part;cytoplasmic membrane-bounded vesicle;extracellular organelle;intracellular membrane-bounded organelle;intracellular organelle;membrane;organelle;vesicle	Amino sugar and nucleotide sugar metabolism;Glycosaminoglycan degradation;Glycosphingolipid biosynthesis - ganglio series;Glycosphingolipid biosynthesis - globo series;Lysosome;Other glycan degradation	Glyco_hydro_20;Glycohydro_20b2	APPEL_IMATINIB_RESPONSE;BLALOCK_ALZHEIMERS_DISEASE_DN;BROWN_MYELOID_CELL_DEVELOPMENT_UP;CHEN_METABOLIC_SYNDROM_NETWORK;chr5q13;COLINA_TARGETS_OF_4EBP1_AND_4EBP2;CORDENONSI_YAP_CONSERVED_SIGNATURE;DAZARD_RESPONSE_TO_UV_NHEK_UP;GRAESSMANN_APOPTOSIS_BY_DOXORUBICIN_UP;GRAESSMANN_RESPONSE_TO_MC_AND_DOXORUBICIN_UP;GSE10325_BCELL_VS_MYELOID_DN;GSE10325_CD4_TCELL_VS_MYELOID_DN;GSE10325_LUPUS_BCELL_VS_LUP…	3D-structure;Completeproteome;Directproteinsequencing;Diseasemutation;Disulfidebond;Gangliosidosis;Glycoprotein;Glycosidase;Hydrolase;Lysosome;Neurodegeneration;Polymorphism;Referenceproteome;Signal;Zymogen	21.2486	16.1734	13.7921	16.0974	17.3323	17.863	16.9287	16.9199
	0.160711	1.29993	HLA-A	P01889;P04439;P04439-2;P17693;P17693-2;P17693-5;P17693-6;P01893;P13747	HLAA_HUMAN	HLA class I histocompatibility antigen, A alpha chain	adaptive immune response;antibacterial humoral response;antigen processing and presentation;antigen processing and presentation of endogenous antigen;antigen processing and presentation of endogenous peptide antigen;antigen processing and presentation of endogenous peptide antigen via MHC class Ib;antigen processing and presentation of exogenous antigen;antigen processing and presentation of exog…	antigen binding;beta-2-microglobulin binding;binding;identical protein binding;MHC class I protein binding;MHC protein binding;natural killer cell lectin-like receptor binding;peptide antigen binding;peptide binding;protein binding;protein dimerization activity;protein homodimerization activity;receptor binding;TAP binding	cell part;cell surface;coated vesicle membrane;cytoplasmic part;cytoplasmic vesicle membrane;cytoplasmic vesicle part;early endosome membrane;endocytic vesicle membrane;endoplasmic reticulum;endoplasmic reticulum part;endosomal part;endosome membrane;ER to Golgi transport vesicle membrane;extracellular membrane-bounded organelle;extracellular organelle;extracellular region part;extracellular vesi…	biological regulation;cellular process;immune system process;multi-organism process;regulation of transport;response to biotic stimulus;response to chemical stimulus;response to stimulus;response to stress;signal transduction;viral reproduction	cell part;cell surface;endoplasmic reticulum;extracellular organelle;Golgi apparatus;intracellular membrane-bounded organelle;intracellular organelle;macromolecular complex;membrane;MHC protein complex;organelle;plasma membrane;protein complex;vesicle	Allograft rejection;Antigen processing and presentation;Autoimmune thyroid disease;Cell adhesion molecules (CAMs);Endocytosis;Graft-versus-host disease;Natural killer cell mediated cytotoxicity;Phagosome;Type I diabetes mellitus;Viral myocarditis	C1-set;MHC_I;MHC_I_C	ACEVEDO_LIVER_CANCER_UP;ACEVEDO_LIVER_TUMOR_VS_NORMAL_ADJACENT_TISSUE_UP;ACEVEDO_NORMAL_TISSUE_ADJACENT_TO_LIVER_TUMOR_UP;ALCALA_APOPTOSIS;BASAKI_YBX1_TARGETS_DN;BASSO_B_LYMPHOCYTE_NETWORK;BENPORATH_EED_TARGETS;BENPORATH_ES_WITH_H3K27ME3;BENPORATH_MYC_MAX_TARGETS;BHATI_G2M_ARREST_BY_2METHOXYESTRADIOL_DN;BIOCARTA_CTL_PATHWAY;BIOCARTA_NKCELLS_PATHWAY;BLALOCK_ALZHEIMERS_DISEASE_DN;BLALOCK_ALZHEIMERS…	3D-structure;Cellmembrane;Completeproteome;Directproteinsequencing;Disulfidebond;Glycoprotein;Host-virusinteraction;Immunity;Membrane;MHCI;Phosphoprotein;Polymorphism;Referenceproteome;Signal;Transmembrane;Transmembranehelix;Ublconjugation	15.0587	14.9215	19.8167	19.7663	19.1153	13.4647	18.4461	18.4383
	0.914302	-0.466175	HP	P00738;P00738-2;P00738;P00738-2;P00739;P00739-2	HPT_HUMAN;HPTR_HUMAN;HPT_HUMAN	Haptoglobin;Haptoglobin	acute inflammatory response;acute-phase response;biological regulation;cellular component organization;cellular component organization or biogenesis;cellular membrane organization;cellular process;defense response;defense response to bacterium;endocytosis;establishment of localization;immune system process;inflammatory response;membrane invagination;membrane organization;multi-organism process;ne…	antioxidant activity;binding;catalytic activity;hemoglobin binding;protein binding	blood microparticle;cell part;cytoplasmic membrane-bounded vesicle lumen;cytoplasmic part;cytoplasmic vesicle part;endocytic vesicle lumen;extracellular membrane-bounded organelle;extracellular organelle;extracellular region;extracellular region part;extracellular space;extracellular vesicular exosome;haptoglobin-hemoglobin complex;high-density lipoprotein particle;intracellular organelle part;in…	biological regulation;cellular component organization;cellular membrane organization;cellular process;endocytosis;establishment of localization;immune system process;membrane invagination;membrane organization;multi-organism process;response to biotic stimulus;response to chemical stimulus;response to oxidative stress;response to stimulus;response to stress;transport;vesicle-mediated transport	cell part;extracellular organelle;extracellular region;extracellular space;macromolecular complex;organelle;protein complex;vesicle	African trypanosomiasis	Trypsin	ACEVEDO_NORMAL_TISSUE_ADJACENT_TO_LIVER_TUMOR_DN;ATM_DN.V1_UP;BIDUS_METASTASIS_DN;BOGNI_TREATMENT_RELATED_MYELOID_LEUKEMIA_UP;BOYLAN_MULTIPLE_MYELOMA_C_D_DN;BOYLAN_MULTIPLE_MYELOMA_PCA1_UP;BURTON_ADIPOGENESIS_6;BYSTRYKH_HEMATOPOIESIS_STEM_CELL_AND_BRAIN_QTL_TRANS;CADWELL_ATG16L1_TARGETS_UP;CAIRO_HEPATOBLASTOMA_DN;CAIRO_LIVER_DEVELOPMENT_DN;CAR_HPX;chr16q22;CHYLA_CBFA2T3_TARGETS_UP;DEFENSE_RESPONS…	3D-structure;Acutephase;Alternativesplicing;Antibiotic;Antimicrobial;Antioxidant;Completeproteome;Directproteinsequencing;Diseasemutation;Disulfidebond;Glycoprotein;Hemoglobin-binding;Immunity;Polymorphism;Referenceproteome;Repeat;Secreted;Serineproteasehomolog;Signal;Sushi	28.8053	28.5069	28.2393	28.1751	28.2898	28.09	28.3021	28.1163
	0.281773	1.71882	HPR	P00738;P00738-2;P00739;P00739-2;P00739;P00739-2	HPTR_HUMAN;HPT_HUMAN;HPTR_HUMAN	Haptoglobin;Haptoglobin-related protein	acute inflammatory response;acute-phase response;biological regulation;cellular component organization;cellular component organization or biogenesis;cellular membrane organization;cellular process;defense response;defense response to bacterium;endocytosis;establishment of localization;immune system process;inflammatory response;membrane invagination;membrane organization;multi-organism process;ne…	antioxidant activity;binding;catalytic activity;hemoglobin binding;protein binding	blood microparticle;cell part;cytoplasmic membrane-bounded vesicle lumen;cytoplasmic part;cytoplasmic vesicle part;endocytic vesicle lumen;extracellular membrane-bounded organelle;extracellular organelle;extracellular region;extracellular region part;extracellular space;extracellular vesicular exosome;haptoglobin-hemoglobin complex;high-density lipoprotein particle;intracellular organelle part;in…	biological regulation;cellular component organization;cellular membrane organization;cellular process;endocytosis;establishment of localization;immune system process;membrane invagination;membrane organization;multi-organism process;response to biotic stimulus;response to chemical stimulus;response to oxidative stress;response to stimulus;response to stress;transport;vesicle-mediated transport	cell part;extracellular organelle;extracellular region;extracellular space;macromolecular complex;organelle;protein complex;vesicle	African trypanosomiasis	Trypsin	ACEVEDO_NORMAL_TISSUE_ADJACENT_TO_LIVER_TUMOR_DN;ATM_DN.V1_UP;BIDUS_METASTASIS_DN;BOGNI_TREATMENT_RELATED_MYELOID_LEUKEMIA_UP;BOYLAN_MULTIPLE_MYELOMA_C_D_DN;BOYLAN_MULTIPLE_MYELOMA_PCA1_UP;BURTON_ADIPOGENESIS_6;BYSTRYKH_HEMATOPOIESIS_STEM_CELL_AND_BRAIN_QTL_TRANS;CADWELL_ATG16L1_TARGETS_UP;CAIRO_HEPATOBLASTOMA_DN;CAIRO_LIVER_DEVELOPMENT_DN;CAR_HPX;chr16q22;CHYLA_CBFA2T3_TARGETS_UP;DEFENSE_RESPONS…	3D-structure;Acutephase;Alternativesplicing;Antibiotic;Antimicrobial;Antioxidant;Completeproteome;Directproteinsequencing;Diseasemutation;Disulfidebond;Glycoprotein;Hemoglobin-binding;Immunity;Polymorphism;Referenceproteome;Repeat;Secreted;Serineproteasehomolog;Signal;Sushi	15.2761	19.745	18.6691	18.7451	19.3451	19.1137	19.2576	19.1458
	0.913807	-0.304106	HPX	P02790	HEMO_HUMAN	Hemopexin	biological regulation;cation homeostasis;cellular cation homeostasis;cellular chemical homeostasis;cellular component organization;cellular component organization or biogenesis;cellular homeostasis;cellular ion homeostasis;cellular iron ion homeostasis;cellular membrane organization;cellular metabolic process;cellular metal ion homeostasis;cellular process;chemical homeostasis;cofactor metabolic …	binding;cation binding;cofactor transporter activity;heme transporter activity;ion binding;metal ion binding;transporter activity	blood microparticle;cell part;cytoplasmic membrane-bounded vesicle lumen;cytoplasmic part;cytoplasmic vesicle part;endocytic vesicle lumen;extracellular membrane-bounded organelle;extracellular organelle;extracellular region;extracellular region part;extracellular space;extracellular vesicular exosome;intracellular organelle part;intracellular part;membrane-bounded organelle;membrane-bounded vesi…	biological regulation;cellular component organization;cellular homeostasis;cellular ion homeostasis;cellular membrane organization;cellular metabolic process;cellular process;cofactor metabolic process;cofactor transport;endocytosis;establishment of localization;heterocycle metabolic process;homeostatic process;macromolecule metabolic process;membrane invagination;membrane organization;metabolic …	cell part;extracellular organelle;extracellular region;extracellular space;organelle;vesicle		Hemopexin	ALK_DN.V1_DN;ALTEMEIER_RESPONSE_TO_LPS_WITH_MECHANICAL_VENTILATION;BOCHKIS_FOXA2_TARGETS;BRUINS_UVC_RESPONSE_VIA_TP53_GROUP_A;CAIRO_HEPATOBLASTOMA_DN;CAR_HPX;CAR_IGFBP1;CATION_HOMEOSTASIS;CELLULAR_CATION_HOMEOSTASIS;CELLULAR_HOMEOSTASIS;CHARAFE_BREAST_CANCER_LUMINAL_VS_BASAL_UP;CHEMICAL_HOMEOSTASIS;chr11p15;COFACTOR_TRANSPORT;COFACTOR_TRANSPORTER_ACTIVITY;CYCLIN_D1_KE_.V1_DN;DOANE_BREAST_CANCER_C…	Completeproteome;Directproteinsequencing;Disulfidebond;Glycoprotein;Heme;Host-virusinteraction;Iron;Metal-binding;Polymorphism;Referenceproteome;Repeat;Secreted;Signal;Transport	26.8137	26.6825	26.5775	26.6057	26.5411	26.3468	26.7822	26.7042
	0.419892	-2.41432	HSP90AA1	P07900;P07900-2;P08238;Q58FF6;Q58FF7;Q58FF8;P07900;P07900-2	HS90A_HUMAN;HS90A_HUMAN;HS90B_HUMAN	Heat shock protein HSP 90-alpha;Heat shock protein HSP 90-alpha	anatomical structure development;apoptosis;axon guidance;biological regulation;cardiac muscle cell apoptosis;cell cycle;cell cycle process;cell death;cell migration;cell motility;cell surface receptor linked signaling pathway;cellular component assembly;cellular component assembly at cellular level;cellular component movement;cellular component organization;cellular component organization at cell…	adenyl deoxyribonucleotide binding;adenyl nucleotide binding;adenyl ribonucleotide binding;antigen binding;ATP binding;ATPase activity;binding;catalytic activity;CTP binding;dATP binding;deoxyribonucleotide binding;double-stranded RNA binding;enzyme binding;enzyme regulator activity;GTP binding;GTPase binding;guanyl nucleotide binding;guanyl ribonucleotide binding;hydrolase activity;hydrolase act…	apical plasma membrane;basolateral plasma membrane;brush border membrane;cell body;cell part;cell projection;cell projection membrane;cell projection part;cell surface;cytoplasm;cytoplasmic membrane-bounded vesicle;cytoplasmic membrane-bounded vesicle lumen;cytoplasmic part;cytoplasmic vesicle;cytoplasmic vesicle part;cytosol;endocytic vesicle lumen;extracellular matrix;extracellular membrane-bou…	anatomical structure development;biological regulation;cell cycle;cell death;cell motility;cellular component assembly;cellular component movement;cellular component organization;cellular macromolecular complex assembly;cellular membrane organization;cellular metabolic process;cellular process;death;developmental process;endocytosis;establishment of localization;immune system process;locomotion;m…	cell body;cell part;cell projection;cell surface;cytoplasm;cytoplasmic membrane-bounded vesicle;cytosol;extracellular matrix;extracellular organelle;extracellular region;intracellular membrane-bounded organelle;intracellular organelle;macromolecular complex;membrane;mitochondrion;neuron projection;neuronal cell body;nucleoplasm;nucleus;organelle;plasma membrane;protein complex;vesicle	Antigen processing and presentation;NOD-like receptor signaling pathway;Pathways in cancer;Plant-pathogen interaction;Progesterone-mediated oocyte maturation;Prostate cancer;Protein processing in endoplasmic reticulum	HATPase_c;HSP90	ACEVEDO_LIVER_CANCER_UP;ACEVEDO_LIVER_TUMOR_VS_NORMAL_ADJACENT_TISSUE_UP;ADENYL_NUCLEOTIDE_BINDING;ADENYL_RIBONUCLEOTIDE_BINDING;APRELIKOVA_BRCA1_TARGETS;ATCMNTCCGY_UNKNOWN;ATP_BINDING;BAELDE_DIABETIC_NEPHROPATHY_DN;BENPORATH_MYC_TARGETS_WITH_EBOX;BENPORATH_SOX2_TARGETS;BERENJENO_TRANSFORMED_BY_RHOA_UP;BHATI_G2M_ARREST_BY_2METHOXYESTRADIOL_UP;BIDUS_METASTASIS_UP;BIOCARTA_AKT_PATHWAY;BIOCARTA_GCR_…	3D-structure;Acetylation;Alternativesplicing;ATP-binding;Cellmembrane;Chaperone;Coiledcoil;Completeproteome;Cytoplasm;Directproteinsequencing;Glycoprotein;Membrane;Nucleotide-binding;Phosphoprotein;Polymorphism;Referenceproteome;S-nitrosylation;Stressresponse;Ublconjugation	20.0396	15.7529	17.699	17.8248	15.1981	15.7658	13.399	14.555
	0.459714	-3.22079	HSP90AB1	P08238;Q58FF6;Q58FF7;Q58FF8;P07900;P07900-2;P08238;P14625;P08238	HS90A_HUMAN;HS90B_HUMAN;HS90B_HUMAN;ENPL_HUMAN;HS90B_HUMAN	Heat shock protein HSP 90-alpha;Heat shock protein HSP 90-beta;Heat shock protein HSP 90-beta	actin cytoskeleton organization;actin filament organization;actin filament-based process;actin rod assembly;activation of immune response;activation of innate immune response;anatomical structure development;apoptosis;axon guidance;biological regulation;cardiac muscle cell apoptosis;catabolic process;cell cycle;cell cycle process;cell death;cell migration;cell motility;cell surface receptor linke…	adenyl deoxyribonucleotide binding;adenyl nucleotide binding;adenyl ribonucleotide binding;antigen binding;ATP binding;ATPase activity;binding;calcium ion binding;catalytic activity;cation binding;CTP binding;dATP binding;deoxyribonucleotide binding;double-stranded RNA binding;enzyme binding;enzyme regulator activity;GTP binding;GTPase binding;guanyl nucleotide binding;guanyl ribonucleotide bindi…	adherens junction;anchoring junction;apical plasma membrane;basolateral plasma membrane;brush border membrane;cell body;cell junction;cell part;cell projection;cell projection membrane;cell projection part;cell surface;cell-substrate adherens junction;cell-substrate junction;cytoplasm;cytoplasmic membrane-bounded vesicle;cytoplasmic membrane-bounded vesicle lumen;cytoplasmic part;cytoplasmic vesi…	anatomical structure development;biological regulation;catabolic process;cell cycle;cell death;cell motility;cellular component assembly;cellular component movement;cellular component organization;cellular macromolecular complex assembly;cellular membrane organization;cellular metabolic process;cellular process;cytoskeleton organization;death;developmental process;endocytosis;establishment of loc…	cell body;cell part;cell projection;cell surface;cytoplasm;cytoplasmic membrane-bounded vesicle;cytosol;endoplasmic reticulum;extracellular matrix;extracellular organelle;extracellular region;intracellular membrane-bounded organelle;intracellular organelle;macromolecular complex;membrane;midbody;mitochondrion;neuron projection;neuronal cell body;nucleoplasm;nucleus;organelle;plasma membrane;prote…	Antigen processing and presentation;NOD-like receptor signaling pathway;Pathways in cancer;Plant-pathogen interaction;Progesterone-mediated oocyte maturation;Prostate cancer;Protein processing in endoplasmic reticulum	HATPase_c;HSP90	ACEVEDO_LIVER_CANCER_UP;ACEVEDO_LIVER_TUMOR_VS_NORMAL_ADJACENT_TISSUE_UP;ADENYL_NUCLEOTIDE_BINDING;ADENYL_RIBONUCLEOTIDE_BINDING;ANTI_APOPTOSIS;APOPTOSIS_GO;APRELIKOVA_BRCA1_TARGETS;ATCMNTCCGY_UNKNOWN;ATP_BINDING;BAELDE_DIABETIC_NEPHROPATHY_DN;BASSO_CD40_SIGNALING_UP;BENPORATH_MYC_MAX_TARGETS;BENPORATH_MYC_TARGETS_WITH_EBOX;BENPORATH_SOX2_TARGETS;BERENJENO_TRANSFORMED_BY_RHOA_UP;BHATI_G2M_ARREST_…	3D-structure;Acetylation;Alternativesplicing;ATP-binding;Calcium;Cellmembrane;Chaperone;Coiledcoil;Completeproteome;Cytoplasm;Directproteinsequencing;Disulfidebond;Endoplasmicreticulum;Glycoprotein;Membrane;Nucleotide-binding;Phosphoprotein;Polymorphism;Referenceproteome;Signal;S-nitrosylation;Stressresponse;Ublconjugation	20.148	14.8814	17.9985	18.0942	14.09	14.4978	13.8826	16.2214
	0.396846	-0.873719	HSP90B1	P14625;P08238;P14625	ENPL_HUMAN;HS90B_HUMAN;ENPL_HUMAN	Heat shock protein HSP 90-beta;Endoplasmin	actin cytoskeleton organization;actin filament organization;actin filament-based process;actin rod assembly;activation of immune response;activation of innate immune response;anatomical structure development;axon guidance;biological regulation;catabolic process;cellular catabolic process;cellular component assembly;cellular component assembly at cellular level;cellular component organization;cell…	adenyl nucleotide binding;adenyl ribonucleotide binding;antigen binding;ATP binding;binding;calcium ion binding;cation binding;double-stranded RNA binding;enzyme binding;enzyme regulator activity;ion binding;kinase binding;lipoprotein particle receptor binding;low-density lipoprotein particle receptor binding;metal ion binding;MHC class II protein complex binding;MHC protein complex binding;nitri…	adherens junction;anchoring junction;cell junction;cell part;cell-substrate adherens junction;cell-substrate junction;cytoplasm;cytoplasmic membrane-bounded vesicle;cytoplasmic membrane-bounded vesicle lumen;cytoplasmic part;cytoplasmic vesicle;cytoplasmic vesicle part;cytosol;endocytic vesicle lumen;endoplasmic reticulum;endoplasmic reticulum lumen;endoplasmic reticulum membrane;endoplasmic reti…	anatomical structure development;biological regulation;catabolic process;cellular component assembly;cellular component organization;cellular membrane organization;cellular metabolic process;cellular process;cytoskeleton organization;developmental process;endocytosis;establishment of localization;immune system process;locomotion;macromolecule metabolic process;membrane invagination;membrane organ…	cell part;cytoplasm;cytoplasmic membrane-bounded vesicle;cytosol;endoplasmic reticulum;extracellular matrix;extracellular organelle;extracellular region;intracellular membrane-bounded organelle;intracellular organelle;membrane;midbody;mitochondrion;nucleoplasm;nucleus;organelle;plasma membrane;vesicle	Antigen processing and presentation;NOD-like receptor signaling pathway;Pathways in cancer;Plant-pathogen interaction;Progesterone-mediated oocyte maturation;Prostate cancer;Protein processing in endoplasmic reticulum	HATPase_c;HSP90	ACEVEDO_LIVER_CANCER_UP;ACEVEDO_LIVER_TUMOR_VS_NORMAL_ADJACENT_TISSUE_UP;ANTI_APOPTOSIS;APOPTOSIS_GO;ATCMNTCCGY_UNKNOWN;BAELDE_DIABETIC_NEPHROPATHY_DN;BASSO_CD40_SIGNALING_UP;BENPORATH_MYC_MAX_TARGETS;BENPORATH_MYC_TARGETS_WITH_EBOX;BENPORATH_SOX2_TARGETS;BIOSYNTHETIC_PROCESS;BLALOCK_ALZHEIMERS_DISEASE_DN;BLALOCK_ALZHEIMERS_DISEASE_INCIPIENT_DN;BLUM_RESPONSE_TO_SALIRASIB_UP;BORCZUK_MALIGNANT_MESO…	3D-structure;Acetylation;ATP-binding;Calcium;Chaperone;Completeproteome;Cytoplasm;Directproteinsequencing;Disulfidebond;Endoplasmicreticulum;Glycoprotein;Nucleotide-binding;Phosphoprotein;Polymorphism;Referenceproteome;Signal;S-nitrosylation;Stressresponse;Ublconjugation	15.6502	14.203	18.2464	18.4028	14.451	13.6548	14.6828	14.3602
	0.230158	0.329668	HSPA5	P11021;P0DMV8;P0DMV8-2;P0DMV9;P34931;P11021;P11142;P11142-2;P54652	BIP_HUMAN;BIP_HUMAN;HSP7C_HUMAN	Endoplasmic reticulum chaperone BiP;Endoplasmic reticulum chaperone BiP	activation of signaling protein activity involved in unfolded protein response;anatomical structure arrangement;anatomical structure development;axon guidance;binding of sperm to zona pellucida;biological regulation;biosynthetic process;blood coagulation;catabolic process;cell activation;cell communication;cell cycle phase;cell cycle process;cell development;cell recognition;cell-cell recognition…	adenyl nucleotide binding;adenyl ribonucleotide binding;antigen binding;ATP binding;ATPase activity;ATPase activity, coupled;binding;C3HC4-type RING finger domain binding;calcium ion binding;catalytic activity;cation binding;chaperone binding;enzyme binding;glycolipid binding;glycoprotein binding;G-protein-coupled receptor binding;heat shock protein binding;hydrolase activity;hydrolase activity, …	adherens junction;anchoring junction;blood microparticle;cell body;cell junction;cell part;cell surface;cell-substrate adherens junction;cell-substrate junction;chromosomal part;clathrin coated vesicle membrane;clathrin sculpted gamma-aminobutyric acid transport vesicle membrane;coated vesicle membrane;cytoplasmic membrane-bounded vesicle;cytoplasmic part;cytoplasmic vesicle;cytoplasmic vesicle m…	anatomical structure development;biological regulation;biosynthetic process;catabolic process;cell activation;cell communication;cell development;cell recognition;cell-cell signaling;cellular component disassembly;cellular component organization;cellular metabolic process;cellular nitrogen compound metabolic process;cellular process;chromosome organization;coagulation;developmental process;establ…	cell body;cell part;cell surface;cytoplasmic membrane-bounded vesicle;cytosol;endoplasmic reticulum;extracellular organelle;extracellular space;intracellular;intracellular membrane-bounded organelle;intracellular non-membrane-bounded organelle;intracellular organelle;macromolecular complex;membrane;midbody;mitochondrion;nucleolus;nucleoplasm;nucleus;organelle;plasma membrane;protein complex;ribon…	Antigen processing and presentation;Endocytosis;MAPK signaling pathway;Measles;Prion diseases;Protein export;Protein processing in endoplasmic reticulum;Spliceosome;Toxoplasmosis	HSP70	AAAYWAACM_V$HFH4_01;ACAACTT,MIR-382;ACACTGG,MIR-199A,MIR-199B;ACEVEDO_LIVER_CANCER_DN;ACEVEDO_LIVER_CANCER_UP;ACEVEDO_LIVER_TUMOR_VS_NORMAL_ADJACENT_TISSUE_UP;ACEVEDO_NORMAL_TISSUE_ADJACENT_TO_LIVER_TUMOR_DN;ACTTTAT,MIR-142-5P;ADDYA_ERYTHROID_DIFFERENTIATION_BY_HEMIN;ALCALA_APOPTOSIS;ALFANO_MYC_TARGETS;ALK_DN.V1_DN;ALONSO_METASTASIS_UP;AMUNDSON_RESPONSE_TO_ARSENITE;ANTI_APOPTOSIS;APOPTOSIS_GO;APP…	3D-structure;Acetylation;Alternativesplicing;ATP-binding;Cellmembrane;Chaperone;Completeproteome;Cytoplasm;Directproteinsequencing;Endoplasmicreticulum;Hostcellreceptorforvirusentry;Host-virusinteraction;Membrane;Methylation;mRNAprocessing;mRNAsplicing;Nitration;Nucleotide-binding;Nucleus;Phosphoprotein;Polymorphism;Receptor;Referenceproteome;Repressor;Signal;Spliceosome;Stressresponse;Transcript…	15.3931	15.5679	19.7415	19.8334	16.3192	15.3011	16.4809	16.1991
	0.274062	1.38276	HSPA8	P0DMV8;P0DMV8-2;P0DMV9;P34931;P11021;P11142;P11142-2;P54652;P11142;P11142-2	BIP_HUMAN;HSP7C_HUMAN;HSP7C_HUMAN	Endoplasmic reticulum chaperone BiP;Heat shock cognate 71 kDa protein	activation of signaling protein activity involved in unfolded protein response;anatomical structure arrangement;anatomical structure development;axon guidance;binding of sperm to zona pellucida;biological regulation;biosynthetic process;blood coagulation;catabolic process;cell activation;cell communication;cell cycle phase;cell cycle process;cell development;cell recognition;cell-cell recognition…	adenyl nucleotide binding;adenyl ribonucleotide binding;antigen binding;ATP binding;ATPase activity;ATPase activity, coupled;binding;C3HC4-type RING finger domain binding;calcium ion binding;catalytic activity;cation binding;chaperone binding;enzyme binding;glycolipid binding;glycoprotein binding;G-protein-coupled receptor binding;heat shock protein binding;hydrolase activity;hydrolase activity, …	adherens junction;anchoring junction;blood microparticle;cell body;cell junction;cell part;cell surface;cell-substrate adherens junction;cell-substrate junction;chromosomal part;clathrin coated vesicle membrane;clathrin sculpted gamma-aminobutyric acid transport vesicle membrane;coated vesicle membrane;cytoplasmic membrane-bounded vesicle;cytoplasmic part;cytoplasmic vesicle;cytoplasmic vesicle m…	anatomical structure development;biological regulation;biosynthetic process;catabolic process;cell activation;cell communication;cell development;cell recognition;cell-cell signaling;cellular component disassembly;cellular component organization;cellular metabolic process;cellular nitrogen compound metabolic process;cellular process;chromosome organization;coagulation;developmental process;establ…	cell body;cell part;cell surface;cytoplasmic membrane-bounded vesicle;cytosol;endoplasmic reticulum;extracellular organelle;extracellular space;intracellular;intracellular membrane-bounded organelle;intracellular non-membrane-bounded organelle;intracellular organelle;macromolecular complex;membrane;midbody;mitochondrion;nucleolus;nucleoplasm;nucleus;organelle;plasma membrane;protein complex;ribon…	Antigen processing and presentation;Endocytosis;MAPK signaling pathway;Measles;Prion diseases;Protein export;Protein processing in endoplasmic reticulum;Spliceosome;Toxoplasmosis	HSP70	AAAYWAACM_V$HFH4_01;ACAACTT,MIR-382;ACACTGG,MIR-199A,MIR-199B;ACEVEDO_LIVER_CANCER_DN;ACEVEDO_LIVER_CANCER_UP;ACEVEDO_LIVER_TUMOR_VS_NORMAL_ADJACENT_TISSUE_UP;ACEVEDO_NORMAL_TISSUE_ADJACENT_TO_LIVER_TUMOR_DN;ACTTTAT,MIR-142-5P;ADDYA_ERYTHROID_DIFFERENTIATION_BY_HEMIN;ALCALA_APOPTOSIS;ALFANO_MYC_TARGETS;ALK_DN.V1_DN;ALONSO_METASTASIS_UP;AMUNDSON_RESPONSE_TO_ARSENITE;ANTI_APOPTOSIS;APOPTOSIS_GO;APP…	3D-structure;Acetylation;Alternativesplicing;ATP-binding;Cellmembrane;Chaperone;Completeproteome;Cytoplasm;Directproteinsequencing;Endoplasmicreticulum;Hostcellreceptorforvirusentry;Host-virusinteraction;Membrane;Methylation;mRNAprocessing;mRNAsplicing;Nitration;Nucleotide-binding;Nucleus;Phosphoprotein;Polymorphism;Receptor;Referenceproteome;Repressor;Signal;Spliceosome;Stressresponse;Transcript…	15.0842	14.7174	19.8276	19.8635	18.1209	14.4462	17.3902	16.7136
	1.87876	0.541926	HSPG2	P98160	PGBM_HUMAN	Basement membrane-specific heparan sulfate proteoglycan core protein	amine metabolic process;aminoglycan biosynthetic process;aminoglycan catabolic process;aminoglycan metabolic process;anatomical structure development;anatomical structure formation involved in morphogenesis;anatomical structure morphogenesis;angiogenesis;biological regulation;biosynthetic process;brain development;carbohydrate biosynthetic process;carbohydrate catabolic process;carbohydrate metab…	binding;cation binding;ion binding;metal ion binding;protein binding;protein C-terminus binding	adherens junction;anchoring junction;basal lamina;cell junction;cell part;cell-substrate adherens junction;cell-substrate junction;cytoplasmic part;extracellular matrix;extracellular matrix part;extracellular membrane-bounded organelle;extracellular organelle;extracellular region;extracellular region part;extracellular space;extracellular vesicular exosome;focal adhesion;Golgi apparatus part;Golg…	amine metabolic process;anatomical structure development;anatomical structure formation involved in morphogenesis;anatomical structure morphogenesis;biological regulation;biosynthetic process;carbohydrate metabolic process;catabolic process;cell differentiation;cellular component disassembly;cellular component organization;cellular lipid metabolic process;cellular metabolic process;cellular proce…	cell part;extracellular matrix;extracellular organelle;extracellular region;extracellular space;membrane;organelle;plasma membrane;vesicle	ECM-receptor interaction	EGF;I-set;Laminin_B;Laminin_EGF;Laminin_G_1;Laminin_G_2;Ldl_recept_a	AACTTT_UNKNOWN;AZARE_NEOPLASTIC_TRANSFORMATION_BY_STAT3_UP;BERTUCCI_MEDULLARY_VS_DUCTAL_BREAST_CANCER_DN;BONCI_TARGETS_OF_MIR15A_AND_MIR16_1;BROWNE_HCMV_INFECTION_48HR_DN;CATTGTYY_V$SOX9_B1;CCCNNNNNNAAGWT_UNKNOWN;chr1p36;CSR_EARLY_UP.V1_DN;CYCLIN_D1_KE_.V1_UP;CYCLIN_D1_UP.V1_UP;CYTAGCAAY_UNKNOWN;DIAZ_CHRONIC_MEYLOGENOUS_LEUKEMIA_UP;GAGCCTG,MIR-484;GCNP_SHH_UP_LATE.V1_DN;GGARNTKYCCA_UNKNOWN;GGCAGC…	3D-structure;Angiogenesis;Basementmembrane;Calcium;Completeproteome;Directproteinsequencing;Diseasemutation;Disulfidebond;EGF-likedomain;Extracellularmatrix;Glycoprotein;Heparansulfate;Immunoglobulindomain;LamininEGF-likedomain;Metal-binding;Polymorphism;Proteoglycan;Referenceproteome;Repeat;Secreted;Signal	19.0948	19.1298	16.5822	17.336	19.5938	19.7147	19.6097	19.5881
+	2.38937	0.724895	HTRA1	Q92743	HTRA1_HUMAN	Serine protease HTRA1	biological regulation;macromolecule metabolic process;metabolic process;negative regulation of biological process;negative regulation of BMP signaling pathway;negative regulation of cell communication;negative regulation of cellular process;negative regulation of defense response;negative regulation of defense response to virus;negative regulation of immune effector process;negative regulation of…	catalytic activity;endopeptidase activity;hydrolase activity;peptidase activity;peptidase activity, acting on L-amino acid peptides;serine hydrolase activity;serine-type endopeptidase activity;serine-type peptidase activity	cell part;cytoplasmic part;cytosol;extracellular matrix;extracellular membrane-bounded organelle;extracellular organelle;extracellular region part;extracellular space;extracellular vesicular exosome;intracellular part;membrane-bounded organelle;membrane-bounded vesicle;organelle;vesicle	biological regulation;macromolecule metabolic process;metabolic process;primary metabolic process;protein metabolic process;proteolysis	cell part;cytosol;extracellular matrix;extracellular organelle;extracellular space;organelle;vesicle		IGFBP;Kazal_2;PDZ	AKT_UP.V1_DN;ATGTTTC,MIR-494;BACOLOD_RESISTANCE_TO_ALKYLATING_AGENTS_UP;BAELDE_DIABETIC_NEPHROPATHY_DN;BASAKI_YBX1_TARGETS_DN;BENPORATH_EED_TARGETS;BENPORATH_SUZ12_TARGETS;BERENJENO_TRANSFORMED_BY_RHOA_UP;BOQUEST_STEM_CELL_UP;BYSTRYKH_HEMATOPOIESIS_STEM_CELL_QTL_TRANS;CAIRO_HEPATOBLASTOMA_CLASSES_DN;CASTELLANO_NRAS_TARGETS_DN;CERVERA_SDHB_TARGETS_1_UP;CHARAFE_BREAST_CANCER_LUMINAL_VS_BASAL_DN;CHA…	3D-structure;Age-relatedmaculardegeneration;Completeproteome;Cytoplasm;Directproteinsequencing;Diseasemutation;Growthfactorbinding;Hydrolase;Protease;Referenceproteome;Secreted;Serineprotease;Signal	18.8937	18.9269	14.4594	16.8446	19.6786	19.5918	19.4431	19.2374
	1.17506	1.69158	IGFBP3	P17936;P17936-2	IBP3_HUMAN	Insulin-like growth factor-binding protein 3	apoptosis;biological regulation;cell death;cell differentiation;cell proliferation;cellular developmental process;cellular macromolecule metabolic process;cellular metabolic process;cellular process;cellular protein metabolic process;death;developmental process;macromolecule metabolic process;macromolecule modification;metabolic process;negative regulation of biological process;negative regulatio…	binding;cation binding;enzyme activator activity;enzyme regulator activity;fibronectin binding;growth factor binding;insulin-like growth factor binding;insulin-like growth factor I binding;insulin-like growth factor II binding;ion binding;metal ion binding;phosphatase activator activity;phosphatase regulator activity;protein binding;protein phosphatase activator activity;protein phosphatase regul…	cell part;extracellular membrane-bounded organelle;extracellular organelle;extracellular region;extracellular region part;extracellular space;extracellular vesicular exosome;insulin-like growth factor binding protein complex;intracellular membrane-bounded organelle;intracellular organelle;intracellular part;macromolecular complex;membrane-bounded organelle;membrane-bounded vesicle;nucleus;organel…	biological regulation;cell death;cell differentiation;cell proliferation;cellular metabolic process;cellular process;death;developmental process;macromolecule metabolic process;macromolecule modification;metabolic process;phosphorus metabolic process;primary metabolic process;protein metabolic process;protein modification process;protein phosphorylation;regulation of protein modification process	cell part;extracellular organelle;extracellular region;extracellular space;insulin-like growth factor binding protein complex;intracellular membrane-bounded organelle;intracellular organelle;macromolecular complex;nucleus;organelle;protein complex;vesicle	p53 signaling pathway	IGFBP;Thyroglobulin_1	ABRAHAM_ALPC_VS_MULTIPLE_MYELOMA_UP;ACEVEDO_LIVER_CANCER_DN;ACEVEDO_LIVER_TUMOR_VS_NORMAL_ADJACENT_TISSUE_DN;ANATOMICAL_STRUCTURE_DEVELOPMENT;APOPTOSIS_GO;BAE_BRCA1_TARGETS_UP;BASSO_HAIRY_CELL_LEUKEMIA_DN;BEIER_GLIOMA_STEM_CELL_DN;BENPORATH_EED_TARGETS;BENPORATH_ES_WITH_H3K27ME3;BENPORATH_NANOG_TARGETS;BIOCARTA_P53HYPOXIA_PATHWAY;BIOPOLYMER_METABOLIC_PROCESS;BIOPOLYMER_MODIFICATION;BONOME_OVARIAN…	Alternativesplicing;Apoptosis;Completeproteome;Directproteinsequencing;Disulfidebond;Glycoprotein;Growthfactorbinding;Phosphoprotein;Polymorphism;Referenceproteome;Secreted;Signal	15.4145	16.3238	14.2483	14.5606	17.6352	17.4862	15.4306	15.7905
	1.80571	0.785541	IGFBP7	Q16270;Q16270-2	IBP7_HUMAN	Insulin-like growth factor-binding protein 7	anatomical structure development;biological adhesion;biological regulation;cell adhesion;cellular process;cellular response to chemical stimulus;cellular response to endogenous stimulus;cellular response to hormone stimulus;cellular response to organic substance;cellular response to stimulus;developmental process;embryo implantation;inner ear development;negative regulation of biological process;…		extracellular membrane-bounded organelle;extracellular organelle;extracellular region;extracellular region part;extracellular space;extracellular vesicular exosome;membrane-bounded organelle;membrane-bounded vesicle;organelle;vesicle	anatomical structure development;biological adhesion;biological regulation;cell adhesion;cellular process;developmental process;response to abiotic stimulus;response to chemical stimulus;response to endogenous stimulus;response to external stimulus;response to extracellular stimulus;response to heat;response to stimulus;response to stress	extracellular organelle;extracellular region;extracellular space;organelle;vesicle		IGFBP;I-set;Kazal_2	ACEVEDO_LIVER_CANCER_UP;AKL_HTLV1_INFECTION_DN;ALCALAY_AML_BY_NPM1_LOCALIZATION_DN;ASTON_MAJOR_DEPRESSIVE_DISORDER_UP;BAELDE_DIABETIC_NEPHROPATHY_DN;BENPORATH_EED_TARGETS;BRUNO_HEMATOPOIESIS;CADWELL_ATG16L1_TARGETS_DN;CASORELLI_ACUTE_PROMYELOCYTIC_LEUKEMIA_UP;CELL_PROLIFERATION_GO_0008283;CERVERA_SDHB_TARGETS_2;CHARAFE_BREAST_CANCER_LUMINAL_VS_BASAL_DN;CHARAFE_BREAST_CANCER_LUMINAL_VS_MESENCHYMAL…	Alternativesplicing;Celladhesion;Completeproteome;Directproteinsequencing;Disulfidebond;Glycoprotein;Growthfactorbinding;Immunoglobulindomain;Polymorphism;Referenceproteome;RNAediting;Secreted;Signal	19.1642	19.2772	17.815	17.997	19.9244	20.088	18.9903	18.606
	0.78975	-0.352194	IGHA1	P0DOX2;P01877;P01876	IGHA1_HUMAN	Immunoglobulin heavy constant alpha 1	anatomical structure homeostasis;antibacterial humoral response;antimicrobial humoral response;biological regulation;cellular component organization;cellular component organization or biogenesis;cellular macromolecule metabolic process;cellular membrane organization;cellular metabolic process;cellular process;cellular protein metabolic process;defense response;defense response to bacterium;endocy…	antigen binding;binding	blood microparticle;dimeric IgA immunoglobulin complex;extracellular membrane-bounded organelle;extracellular organelle;extracellular region;extracellular region part;extracellular space;extracellular vesicular exosome;IgA immunoglobulin complex;IgA immunoglobulin complex, circulating;immunoglobulin complex;immunoglobulin complex, circulating;macromolecular complex;membrane-bounded organelle;memb…	biological regulation;cellular component organization;cellular membrane organization;cellular metabolic process;cellular process;endocytosis;establishment of localization;homeostatic process;immune system process;macromolecule metabolic process;macromolecule modification;membrane invagination;membrane organization;metabolic process;multicellular organismal process;multi-organism process;primary m…	extracellular organelle;extracellular region;extracellular space;immunoglobulin complex;macromolecular complex;organelle;protein complex;vesicle		C1-set	ALCALAY_AML_BY_NPM1_LOCALIZATION_UP;ANTIGEN_BINDING;BONOME_OVARIAN_CANCER_SURVIVAL_SUBOPTIMAL_DEBULKING;BOSCO_EPITHELIAL_DIFFERENTIATION_MODULE;chr14q32;DODD_NASOPHARYNGEAL_CARCINOMA_UP;EHRLICH_ICF_SYNDROM_DN;GSE10325_CD4_TCELL_VS_BCELL_DN;GSE10325_LUPUS_BCELL_VS_LUPUS_MYELOID_UP;GSE10325_LUPUS_CD4_TCELL_VS_LUPUS_BCELL_DN;GSE12366_NAIVE_VS_MEMORY_BCELL_DN;GSE12845_IGD_NEG_BLOOD_VS_PRE_GC_TONSIL_B…	3D-structure;Chromophore;Chromosomalrearrangement;Completeproteome;Directproteinsequencing;Disulfidebond;Glycoprotein;ImmunoglobulinCregion;Immunoglobulindomain;Polymorphism;Referenceproteome;Repeat	18.2889	18.6029	18.0891	18.1395	18.0524	18.1349	18.0281	18.241
	0.445857	-0.343821	IGHG1	P0DOX5;P01857;P0DOX5;P01859;P01860;P01857	IGHG1_HUMAN;IGHG1_HUMAN;IGHG2_HUMAN	Immunoglobulin heavy constant gamma 1;Immunoglobulin heavy constant gamma 1	activation of immune response;anatomical structure homeostasis;biological regulation;complement activation;complement activation, classical pathway;defense response;homeostatic process;humoral immune response;immune effector process;immune response;immune system process;innate immune response;macromolecule metabolic process;metabolic process;positive regulation of biological process;positive regu…	antigen binding;binding	blood microparticle;extracellular membrane-bounded organelle;extracellular organelle;extracellular region;extracellular region part;extracellular space;extracellular vesicular exosome;membrane-bounded organelle;membrane-bounded vesicle;organelle;vesicle	biological regulation;homeostatic process;immune system process;macromolecule metabolic process;metabolic process;primary metabolic process;protein metabolic process;response to stimulus;response to stress	extracellular organelle;extracellular region;extracellular space;organelle;vesicle		C1-set	ANTIGEN_BINDING;chr14q32;COLLIS_PRKDC_SUBSTRATES;DARWICHE_PAPILLOMA_RISK_HIGH_DN;DARWICHE_PAPILLOMA_RISK_LOW_DN;DARWICHE_SKIN_TUMOR_PROMOTER_DN;DARWICHE_SQUAMOUS_CELL_CARCINOMA_DN;GAL_LEUKEMIC_STEM_CELL_UP;GOLDRATH_ANTIGEN_RESPONSE;GRAESSMANN_APOPTOSIS_BY_SERUM_DEPRIVATION_UP;GRAESSMANN_RESPONSE_TO_MC_AND_SERUM_DEPRIVATION_UP;GSE10325_BCELL_VS_LUPUS_BCELL_UP;GSE13493_DP_VS_CD4INTCD8POS_THYMOCYTE_…	3D-structure;Chromosomalrearrangement;Completeproteome;Directproteinsequencing;Disulfidebond;Glycoprotein;ImmunoglobulinCregion;Immunoglobulindomain;Polymorphism;Referenceproteome;Repeat;Secreted	20.5415	20.4548	20.6881	20.5664	20.4416	19.8671	20.6902	20.6417
	1.17108	-0.491505	IGHG2	P0DOX5;P01859;P01860;P01857;P01859	IGHG1_HUMAN;IGHG2_HUMAN;IGHG2_HUMAN	Immunoglobulin heavy constant gamma 1;Immunoglobulin heavy constant gamma 2	activation of immune response;anatomical structure homeostasis;biological regulation;complement activation;complement activation, classical pathway;defense response;homeostatic process;humoral immune response;immune effector process;immune response;immune system process;innate immune response;macromolecule metabolic process;metabolic process;positive regulation of biological process;positive regu…	antigen binding;binding	blood microparticle;extracellular membrane-bounded organelle;extracellular organelle;extracellular region;extracellular region part;extracellular space;extracellular vesicular exosome;membrane-bounded organelle;membrane-bounded vesicle;organelle;vesicle	biological regulation;homeostatic process;immune system process;macromolecule metabolic process;metabolic process;primary metabolic process;protein metabolic process;response to stimulus;response to stress	extracellular organelle;extracellular region;extracellular space;organelle;vesicle		C1-set	ANTIGEN_BINDING;chr14q32;COLLIS_PRKDC_SUBSTRATES;DARWICHE_PAPILLOMA_RISK_HIGH_DN;DARWICHE_PAPILLOMA_RISK_LOW_DN;DARWICHE_SKIN_TUMOR_PROMOTER_DN;DARWICHE_SQUAMOUS_CELL_CARCINOMA_DN;GAL_LEUKEMIC_STEM_CELL_UP;GOLDRATH_ANTIGEN_RESPONSE;GRAESSMANN_APOPTOSIS_BY_SERUM_DEPRIVATION_UP;GRAESSMANN_RESPONSE_TO_MC_AND_SERUM_DEPRIVATION_UP;GSE10325_BCELL_VS_LUPUS_BCELL_UP;GSE13493_DP_VS_CD4INTCD8POS_THYMOCYTE_…	3D-structure;Chromosomalrearrangement;Completeproteome;Directproteinsequencing;Disulfidebond;Glycoprotein;ImmunoglobulinCregion;Immunoglobulindomain;Polymorphism;Referenceproteome;Repeat;Secreted	19.4387	19.1714	18.8044	18.9758	18.7981	18.8289	19.1815	19.0831
	0.285922	0.535853	IGKC	P0DOX7;P01834	IGKC_HUMAN	Immunoglobulin kappa constant	activation of immune response;anatomical structure homeostasis;biological regulation;cellular component organization;cellular component organization or biogenesis;cellular membrane organization;cellular process;complement activation;complement activation, classical pathway;defense response;endocytosis;establishment of localization;homeostatic process;humoral immune response;immune effector proces…	antigen binding;binding	blood microparticle;cell part;extracellular membrane-bounded organelle;extracellular organelle;extracellular region;extracellular region part;extracellular space;extracellular vesicular exosome;membrane;membrane-bounded organelle;membrane-bounded vesicle;organelle;plasma membrane;vesicle	biological regulation;cellular component organization;cellular membrane organization;cellular process;endocytosis;establishment of localization;homeostatic process;immune system process;macromolecule metabolic process;membrane invagination;membrane organization;metabolic process;primary metabolic process;protein metabolic process;response to stimulus;response to stress;transport;vesicle-mediated …	cell part;extracellular organelle;extracellular region;extracellular space;membrane;organelle;plasma membrane;vesicle		C1-set	ACEVEDO_METHYLATED_IN_LIVER_CANCER_DN;BERTUCCI_MEDULLARY_VS_DUCTAL_BREAST_CANCER_UP;BMI1_DN.V1_UP;BOSCO_EPITHELIAL_DIFFERENTIATION_MODULE;CASORELLI_ACUTE_PROMYELOCYTIC_LEUKEMIA_UP;chr2p11;DANG_BOUND_BY_MYC;DANG_MYC_TARGETS_UP;GAUSSMANN_MLL_AF4_FUSION_TARGETS_G_UP;GOLDRATH_NAIVE_VS_EFF_CD8_TCELL_DN;GSE10325_BCELL_VS_MYELOID_UP;GSE10325_CD4_TCELL_VS_BCELL_DN;GSE10325_CD4_TCELL_VS_LUPUS_CD4_TCELL_DN…	3D-structure;Completeproteome;Directproteinsequencing;Diseasemutation;Disulfidebond;ImmunoglobulinCregion;Immunoglobulindomain;Referenceproteome	20.1369	20.8476	21.2625	21.7442	21.6175	20.4387	20.6461	20.8353
	0.349779	-1.58061	IGKV3-20	P01619	KV320_HUMAN	Immunoglobulin kappa variable 3-20	activation of immune response;biological regulation;cellular component organization;cellular component organization or biogenesis;cellular membrane organization;cellular process;complement activation;complement activation, classical pathway;defense response;endocytosis;establishment of localization;humoral immune response;immune effector process;immune response;immune system process;innate immune…	antigen binding;binding	cell part;extracellular membrane-bounded organelle;extracellular organelle;extracellular region;extracellular region part;extracellular space;extracellular vesicular exosome;membrane;membrane-bounded organelle;membrane-bounded vesicle;organelle;plasma membrane;vesicle	biological regulation;cellular component organization;cellular membrane organization;cellular process;endocytosis;establishment of localization;immune system process;macromolecule metabolic process;membrane invagination;membrane organization;metabolic process;primary metabolic process;protein metabolic process;response to stimulus;response to stress;transport;vesicle-mediated transport	cell part;extracellular organelle;extracellular region;extracellular space;membrane;organelle;plasma membrane;vesicle		V-set		Bence-Jonesprotein;Completeproteome;Directproteinsequencing;Disulfidebond;Immunoglobulindomain;ImmunoglobulinVregion;Referenceproteome	16.3543	19.6824	16.8038	16.2762	16.1825	16.693	17.3942	17.4851
	0.0273501	-0.0175667	IL1RAP	Q9NPH3;Q9NPH3-2;Q9NPH3-5	IL1AP_HUMAN	Interleukin-1 receptor accessory protein	cellular component assembly;cellular component organization;cellular component organization or biogenesis;cytokine biosynthetic process;cytokine metabolic process;defense response;immune response;immune system process;inflammatory response;innate immune response;interleukin-2 biosynthetic process;macromolecular complex assembly;macromolecular complex subunit organization;macromolecule metabolic p…	binding;cytokine binding;cytokine receptor activity;growth factor binding;interleukin-1 binding;interleukin-1 receptor activity;molecular transducer activity;protein binding;receptor activity;signal transducer activity;signaling receptor activity;transmembrane signaling receptor activity	cell part;extracellular region;integral to membrane;integral to plasma membrane;intrinsic to membrane;intrinsic to plasma membrane;membrane;membrane part;plasma membrane;plasma membrane part	cellular component assembly;cellular component organization;immune system process;macromolecular complex assembly;macromolecule metabolic process;metabolic process;primary metabolic process;protein complex assembly;protein metabolic process;response to stimulus;response to stress	cell part;extracellular region;membrane;plasma membrane	Apoptosis;Cytokine-cytokine receptor interaction	TIR	ATF2_S_UP.V1_DN;ATF2_UP.V1_DN;BCAT_BILD_ET_AL_DN;BIOCARTA_IL1R_PATHWAY;BROWNE_HCMV_INFECTION_10HR_UP;CAIRO_HEPATOBLASTOMA_DN;CELLULAR_COMPONENT_ASSEMBLY;CERVERA_SDHB_TARGETS_2;CHARAFE_BREAST_CANCER_LUMINAL_VS_BASAL_DN;chr3q28;DACOSTA_UV_RESPONSE_VIA_ERCC3_COMMON_DN;DACOSTA_UV_RESPONSE_VIA_ERCC3_DN;DANG_REGULATED_BY_MYC_DN;DEFENSE_RESPONSE;DELYS_THYROID_CANCER_UP;DIAZ_CHRONIC_MEYLOGENOUS_LEUKEMIA_…	3D-structure;Alternativesplicing;Cellmembrane;Completeproteome;Disulfidebond;Glycoprotein;Immunity;Immunoglobulindomain;Inflammatoryresponse;Innateimmunity;Membrane;Phosphoprotein;Polymorphism;Receptor;Referenceproteome;Repeat;Secreted;Signal;Transmembrane;Transmembranehelix	16.7507	17.0799	16.637	16.7441	16.7787	17.0168	16.6111	16.6908
	0.0576858	0.0144548	ITIH4	Q14624;Q14624-2;Q14624-3;Q14624-4	ITIH4_HUMAN	Inter-alpha-trypsin inhibitor heavy chain H4	acute inflammatory response;acute-phase response;amine metabolic process;aminoglycan metabolic process;biological regulation;carbohydrate metabolic process;defense response;glycosaminoglycan metabolic process;hyaluronan metabolic process;inflammatory response;macromolecule metabolic process;metabolic process;negative regulation of catalytic activity;negative regulation of endopeptidase activity;n…	endopeptidase inhibitor activity;endopeptidase regulator activity;enzyme inhibitor activity;enzyme regulator activity;peptidase inhibitor activity;peptidase regulator activity;serine-type endopeptidase inhibitor activity	blood microparticle;cell part;cytoplasm;extracellular membrane-bounded organelle;extracellular organelle;extracellular region;extracellular region part;extracellular vesicular exosome;intracellular part;membrane;membrane-bounded organelle;membrane-bounded vesicle;organelle;plasma membrane;vesicle	amine metabolic process;biological regulation;carbohydrate metabolic process;macromolecule metabolic process;metabolic process;nitrogen compound metabolic process;polysaccharide metabolic process;primary metabolic process;response to chemical stimulus;response to stimulus;response to stress	cell part;cytoplasm;extracellular organelle;extracellular region;membrane;organelle;plasma membrane;vesicle		ITI_HC_C;VIT;VWA	BLALOCK_ALZHEIMERS_DISEASE_UP;BOYAULT_LIVER_CANCER_SUBCLASS_G123_DN;CAIRO_HEPATOBLASTOMA_CLASSES_DN;CAIRO_HEPATOBLASTOMA_DN;CAIRO_LIVER_DEVELOPMENT_DN;chr3p21;CORRE_MULTIPLE_MYELOMA_UP;FEVR_CTNNB1_TARGETS_UP;GNF2_CEBPA;GNF2_CYP2B6;GNF2_GSTM1;GNF2_HPN;GNF2_HPX;GNF2_IGF1;GNF2_LCAT;GNF2_TST;GSE11864_CSF1_PAM3CYS_VS_CSF1_IFNG_PAM3CYS_IN_MAC_DN;GSE12366_GC_VS_MEMORY_BCELL_DN;GSE1460_DP_VS_CD4_THYMOCYT…	Acutephase;Alternativesplicing;Completeproteome;Directproteinsequencing;Disulfidebond;Glycoprotein;Polymorphism;Proteaseinhibitor;Referenceproteome;Secreted;Serineproteaseinhibitor;Signal	20.0984	20.2471	20.6046	20.4433	20.2207	20.1537	20.1569	20.0514
	1.31041	-0.912863	KIF5A	Q12840	KIF5A_HUMAN	Kinesin heavy chain isoform 5A	antigen processing and presentation;antigen processing and presentation of exogenous antigen;antigen processing and presentation of exogenous peptide antigen;antigen processing and presentation of exogenous peptide antigen via MHC class II;antigen processing and presentation of peptide antigen;antigen processing and presentation of peptide antigen via MHC class II;antigen processing and presentat…	adenyl nucleotide binding;adenyl ribonucleotide binding;ATP binding;ATPase activity;binding;catalytic activity;hydrolase activity;hydrolase activity, acting on acid anhydrides;hydrolase activity, acting on acid anhydrides, in phosphorus-containing anhydrides;microtubule motor activity;motor activity;nucleoside-triphosphatase activity;nucleotide binding;plus-end-directed microtubule motor activity…	cell part;cytoplasmic part;cytoskeletal part;cytosol;intracellular organelle part;intracellular part;kinesin complex;macromolecular complex;membrane;microtubule;microtubule associated complex;organelle part;perinuclear region of cytoplasm;protein complex	biological regulation;cell communication;cell-cell signaling;cellular component movement;cellular process;coagulation;cytoskeleton-dependent intracellular transport;establishment of localization;immune system process;localization;locomotion;metabolic process;multicellular organismal process;regulation of body fluid levels;response to chemical stimulus;response to external stimulus;response to sti…	cell part;cytosol;macromolecular complex;membrane;protein complex		Kinesin	ATGCTGC,MIR-103,MIR-107;BANDRES_RESPONSE_TO_CARMUSTIN_MGMT_48HR_DN;CELL_CELL_SIGNALING;CELL_FRACTION;CELLULAR_LOCALIZATION;CHESLER_BRAIN_HIGHEST_EXPRESSION;chr12q13;CTTTGT_V$LEF1_Q2;CTTTGTA,MIR-524;CYTOSKELETAL_PART;CYTOSKELETON;CYTOSKELETON_DEPENDENT_INTRACELLULAR_TRANSPORT;CYTOSKELETON_ORGANIZATION_AND_BIOGENESIS;ESTABLISHMENT_OF_CELLULAR_LOCALIZATION;ESTABLISHMENT_OF_LOCALIZATION;GCACTTT,MIR-1…	3D-structure;Acetylation;ATP-binding;Coiledcoil;Completeproteome;Cytoplasm;Cytoskeleton;Diseasemutation;Hereditaryspasticparaplegia;Microtubule;Motorprotein;Neurodegeneration;Nucleotide-binding;Phosphoprotein;Referenceproteome	18.1267	17.7332	17.1818	17.537	16.9445	17.0897	15.8119	15.9368
	1.94206	-0.313018	KNG1	P01042;P01042-2;P01042-3	KNG1_HUMAN	Isoform LMW of Kininogen-1	biological regulation;blood coagulation;blood coagulation, intrinsic pathway;calcium ion homeostasis;cation homeostasis;cell activation;cellular calcium ion homeostasis;cellular cation homeostasis;cellular chemical homeostasis;cellular divalent inorganic cation homeostasis;cellular homeostasis;cellular ion homeostasis;cellular metal ion homeostasis;cellular process;chemical homeostasis;circulator…	binding;carbohydrate binding;cation binding;cysteine-type endopeptidase inhibitor activity;endopeptidase inhibitor activity;endopeptidase regulator activity;enzyme inhibitor activity;enzyme regulator activity;glycosaminoglycan binding;heparin binding;ion binding;metal ion binding;pattern binding;peptidase inhibitor activity;peptidase regulator activity;polysaccharide binding;protein binding;recep…	blood microparticle;cell part;cytoplasmic membrane-bounded vesicle lumen;cytoplasmic part;cytoplasmic vesicle part;extracellular membrane-bounded organelle;extracellular organelle;extracellular region;extracellular region part;extracellular space;extracellular vesicular exosome;intracellular organelle part;intracellular part;membrane;membrane-bounded organelle;membrane-bounded vesicle;membrane-en…	biological regulation;cell activation;cellular homeostasis;cellular ion homeostasis;cellular process;circulatory system process;coagulation;establishment of localization;exocytosis;homeostatic process;macromolecule metabolic process;metabolic process;multicellular organismal process;muscle contraction;primary metabolic process;protein metabolic process;regulation of body fluid levels;regulation o…	cell part;extracellular organelle;extracellular region;extracellular space;membrane;organelle;plasma membrane;vesicle	Complement and coagulation cascades	Cystatin	ABBUD_LIF_SIGNALING_1_UP;ACEVEDO_LIVER_CANCER_DN;BIOCARTA_BIOPEPTIDES_PATHWAY;BIOCARTA_INTRINSIC_PATHWAY;BIOCARTA_LAIR_PATHWAY;BIOCARTA_NO1_PATHWAY;BLOOD_COAGULATION;BOCHKIS_FOXA2_TARGETS;BODY_FLUID_SECRETION;BOYAULT_LIVER_CANCER_SUBCLASS_G3_DN;BROWNE_HCMV_INFECTION_14HR_UP;BROWNE_HCMV_INFECTION_24HR_UP;CAIRO_LIVER_DEVELOPMENT_DN;CATION_HOMEOSTASIS;CELLULAR_CATION_HOMEOSTASIS;CELLULAR_HOMEOSTASIS…	3D-structure;Alternativesplicing;Bloodcoagulation;Completeproteome;Directproteinsequencing;Disulfidebond;Glycoprotein;Hemostasis;Hydroxylation;Inflammatoryresponse;Phosphoprotein;Polymorphism;Proteaseinhibitor;Pyrrolidonecarboxylicacid;Referenceproteome;Repeat;Secreted;Signal;Thiolproteaseinhibitor;Vasoactive;Vasodilator	22.7245	22.7891	22.3434	22.2417	22.4339	22.4536	22.5867	22.5266
+	1.88109	0.756042	KRT1	P04264;P04259;P04264;P48668;P05787;P05787-2;P12035;Q01546;P04259;O95678;Q7Z794;P02538;P35908;P13647;P04264;P35908	K2C1_HUMAN;K22E_HUMAN;K2C1_HUMAN;K2C5_HUMAN;K22E_HUMAN;K2C1_HUMAN	Keratin, type II cytoskeletal 1;Keratin, type II cytoskeletal 1;Keratin, type II cytoskeletal 1	actin cytoskeleton organization;actin filament-based process;activation of immune response;actomyosin structure organization;anatomical structure development;anatomical structure homeostasis;anatomical structure morphogenesis;biological regulation;cell activation;cell differentiation;cell differentiation involved in embryonic placenta development;cell junction assembly;cell junction organization;…	binding;carbohydrate binding;protein binding;receptor activity;scaffold protein binding;structural constituent of cytoskeleton;structural molecule activity	blood microparticle;cell junction;cell part;cell-cell junction;contractile fiber part;costamere;cytoplasm;cytoplasmic part;cytoskeletal part;cytoskeleton;cytosol;dystrophin-associated glycoprotein complex;extracellular matrix;extracellular membrane-bounded organelle;extracellular organelle;extracellular region part;extracellular space;extracellular vesicular exosome;Golgi apparatus;intermediate f…	anatomical structure development;anatomical structure morphogenesis;biological regulation;cell activation;cell differentiation;cell junction organization;cell motility;cell proliferation;cellular component assembly;cellular component movement;cellular component organization;cellular process;cytoskeleton organization;developmental process;homeostatic process;immune system process;locomotion;macrom…	cell part;cytoplasm;cytoskeleton;cytosol;dystrophin-associated glycoprotein complex;extracellular matrix;extracellular organelle;extracellular space;Golgi apparatus;intracellular membrane-bounded organelle;intracellular non-membrane-bounded organelle;intracellular organelle;macromolecular complex;membrane;mitochondrion;nucleoplasm;nucleus;organelle;plasma membrane;protein complex;vesicle		Filament	ACEVEDO_FGFR1_TARGETS_IN_PROSTATE_CANCER_MODEL_DN;ACEVEDO_LIVER_CANCER_DN;ACOSTA_PROLIFERATION_INDEPENDENT_MYC_TARGETS_DN;ACTIVATION_OF_IMMUNE_RESPONSE;ACUTE_INFLAMMATORY_RESPONSE;AKT_UP.V1_DN;AKT_UP_MTOR_DN.V1_DN;AMIT_SERUM_RESPONSE_240_MCF10A;AMIT_SERUM_RESPONSE_480_MCF10A;ANATOMICAL_STRUCTURE_DEVELOPMENT;ANATOMICAL_STRUCTURE_MORPHOGENESIS;APPIERTO_RESPONSE_TO_FENRETINIDE_UP;APRELIKOVA_BRCA1_TA…	3D-structure;Acetylation;Allergen;Alternativesplicing;Cellmembrane;Citrullination;Coiledcoil;Completeproteome;Cornealdystrophy;Cytoplasm;Directproteinsequencing;Diseasemutation;Ectodermaldysplasia;Epidermolysisbullosa;Glycoprotein;Host-virusinteraction;Ichthyosis;Intermediatefilament;Keratin;Membrane;Methylation;Nucleus;Palmoplantarkeratoderma;Phosphoprotein;Polymorphism;Referenceproteome	19.5935	19.752	22.8081	22.8314	20.3916	20.466	20.972	21.0162
	1.65968	-0.653944	KRT10	Q7Z3Z0;P02533;P08779;Q7Z3Y7;Q7Z3Y8;P13645;Q7Z3Y9;P02533;P08779;P35527;Q99456;Q04695;P19012;P13645;P08727;P13645	K1C10_HUMAN;K1C14_HUMAN;K1C10_HUMAN;K1C14_HUMAN;K1C9_HUMAN;K1C10_HUMAN	Keratin, type I cytoskeletal 14;Keratin, type I cytoskeletal 14;Keratin, type I cytoskeletal 10	actin cytoskeleton organization;actin filament-based process;actomyosin structure organization;aging;anatomical structure development;anatomical structure morphogenesis;biological regulation;cell differentiation;cell differentiation involved in embryonic placenta development;cell junction assembly;cell junction organization;cell migration;cell motility;cell proliferation;cell-substrate junction a…	binding;MHC class II protein binding;MHC class II receptor activity;MHC protein binding;molecular transducer activity;protein binding;receptor activity;receptor binding;scaffold protein binding;signal transducer activity;signaling receptor activity;structural constituent of cytoskeleton;structural constituent of epidermis;structural constituent of muscle;structural molecule activity;transmembrane…	cell part;cell periphery;contractile fiber part;costamere;cytoplasm;cytoplasmic part;cytoskeletal part;cytoskeleton;cytosol;dystrophin-associated glycoprotein complex;extracellular membrane-bounded organelle;extracellular organelle;extracellular region part;extracellular space;extracellular vesicular exosome;intermediate filament;intracellular membrane-bounded organelle;intracellular non-membrane…	aging;anatomical structure development;anatomical structure morphogenesis;biological regulation;cell differentiation;cell junction organization;cell motility;cell proliferation;cellular component assembly;cellular component movement;cellular component organization;cellular process;cytoskeleton organization;developmental process;immune system process;locomotion;molting cycle;multicellular organism…	cell part;cytoplasm;cytoskeleton;cytosol;dystrophin-associated glycoprotein complex;extracellular organelle;extracellular space;intracellular membrane-bounded organelle;intracellular non-membrane-bounded organelle;intracellular organelle;macromolecular complex;membrane;nucleus;organelle;plasma membrane;protein complex;vesicle		Filament	ACEVEDO_FGFR1_TARGETS_IN_PROSTATE_CANCER_MODEL_DN;ACEVEDO_LIVER_CANCER_WITH_H3K9ME3_UP;ACEVEDO_METHYLATED_IN_LIVER_CANCER_DN;ACOSTA_PROLIFERATION_INDEPENDENT_MYC_TARGETS_DN;ACTIN_CYTOSKELETON_ORGANIZATION_AND_BIOGENESIS;ACTIN_FILAMENT_BASED_PROCESS;AFFAR_YY1_TARGETS_UP;AGUIRRE_PANCREATIC_CANCER_COPY_NUMBER_UP;AKT_UP.V1_DN;AMIT_EGF_RESPONSE_480_HELA;AMIT_SERUM_RESPONSE_120_MCF10A;AMIT_SERUM_RESPON…	3D-structure;Alternativesplicing;Coiledcoil;Completeproteome;Cornealdystrophy;Cytoplasm;Directproteinsequencing;Diseasemutation;Disulfidebond;Ectodermaldysplasia;Epidermolysisbullosa;Host-virusinteraction;Ichthyosis;Intermediatefilament;Keratin;Nucleus;Palmoplantarkeratoderma;Phosphoprotein;Polymorphism;Referenceproteome	20.4403	20.4517	22.8735	22.9701	19.6939	19.8903	20.0931	19.9605
	1.75259	-0.862113	KRT2	P04264;P48668;P05787;P05787-2;P12035;Q01546;P04259;O95678;Q7Z794;P02538;P35908;P13647;P04264;P35908;P48668;Q5XKE5;P12035;Q01546;P04259;O95678;P02538;P35908;P13647;P35908	K22E_HUMAN;K2C1_HUMAN;K2C5_HUMAN;K22E_HUMAN;K2C1_HUMAN;K22E_HUMAN;K2C5_HUMAN;K22E_HUMAN	Keratin, type II cytoskeletal 1;Keratin, type II cytoskeletal 1;Keratin, type II cytoskeletal 5;Keratin, type II cytoskeletal 2 epidermal	actin cytoskeleton organization;actin filament-based process;activation of immune response;actomyosin structure organization;anatomical structure development;anatomical structure homeostasis;anatomical structure morphogenesis;biological regulation;cell activation;cell differentiation;cell differentiation involved in embryonic placenta development;cell junction assembly;cell junction organization;…	binding;carbohydrate binding;enzyme binding;protein binding;receptor activity;scaffold protein binding;structural constituent of cytoskeleton;structural molecule activity	blood microparticle;cell junction;cell part;cell-cell junction;contractile fiber part;costamere;cytoplasm;cytoplasmic part;cytoskeletal part;cytoskeleton;cytosol;dystrophin-associated glycoprotein complex;extracellular matrix;extracellular membrane-bounded organelle;extracellular organelle;extracellular region part;extracellular space;extracellular vesicular exosome;Golgi apparatus;intermediate f…	anatomical structure development;anatomical structure morphogenesis;biological regulation;cell activation;cell differentiation;cell junction organization;cell motility;cell proliferation;cellular component assembly;cellular component movement;cellular component organization;cellular process;cytoskeleton organization;developmental process;homeostatic process;immune system process;locomotion;macrom…	cell part;cytoplasm;cytoskeleton;cytosol;dystrophin-associated glycoprotein complex;extracellular matrix;extracellular organelle;extracellular space;Golgi apparatus;intracellular membrane-bounded organelle;intracellular non-membrane-bounded organelle;intracellular organelle;macromolecular complex;membrane;mitochondrion;nucleoplasm;nucleus;organelle;plasma membrane;protein complex;vesicle		Filament	ACEVEDO_FGFR1_TARGETS_IN_PROSTATE_CANCER_MODEL_DN;ACEVEDO_LIVER_CANCER_DN;ACOSTA_PROLIFERATION_INDEPENDENT_MYC_TARGETS_DN;ACTIVATION_OF_IMMUNE_RESPONSE;ACUTE_INFLAMMATORY_RESPONSE;AKT_UP.V1_DN;AKT_UP_MTOR_DN.V1_DN;AMIT_SERUM_RESPONSE_240_MCF10A;AMIT_SERUM_RESPONSE_480_MCF10A;ANATOMICAL_STRUCTURE_DEVELOPMENT;ANATOMICAL_STRUCTURE_MORPHOGENESIS;APPIERTO_RESPONSE_TO_FENRETINIDE_UP;APRELIKOVA_BRCA1_TA…	3D-structure;Acetylation;Allergen;Alternativesplicing;Cellmembrane;Citrullination;Coiledcoil;Completeproteome;Cornealdystrophy;Cytoplasm;Directproteinsequencing;Diseasemutation;Ectodermaldysplasia;Epidermolysisbullosa;Glycoprotein;Host-virusinteraction;Ichthyosis;Intermediatefilament;Keratin;Membrane;Methylation;Nucleus;Palmoplantarkeratoderma;Phosphoprotein;Polymorphism;Referenceproteome	19.8406	20.0696	21.415	21.5476	19.0734	19.1127	18.8046	18.8247
	0.618577	-0.368477	KRT5	P04264;P48668;P05787;P05787-2;P12035;Q01546;P04259;O95678;Q7Z794;P02538;P35908;P13647;P08670;Q9NSB2;O43790;P48668;P05787;P05787-2;Q5XKE5;P08729;P78385;P78386;P12035;P14136;P14136-2;P14136-3;Q01546;P04259;O95678;Q14533;P02538;Q8N1N4;Q8N1N4-2;P13647;P13647;P48668;Q5XKE5;P12035;Q01546;P04259;O95678;P02538;P35908;P13647	K22E_HUMAN;K2C1_HUMAN;K2C5_HUMAN;K2C5_HUMAN;VIME_HUMAN;K2C5_HUMAN;K22E_HUMAN;K2C5_HUMAN	Keratin, type II cytoskeletal 1;Vimentin;Keratin, type II cytoskeletal 5;Keratin, type II cytoskeletal 5	actin cytoskeleton organization;actin filament-based movement;actin filament-based process;actin-mediated cell contraction;actin-myosin filament sliding;activation of immune response;actomyosin structure organization;aging;anatomical structure development;anatomical structure homeostasis;anatomical structure morphogenesis;apoptosis;astrocyte development;astrocyte differentiation;Bergmann glial ce…	binding;carbohydrate binding;double-stranded RNA binding;enzyme binding;glycoprotein binding;identical protein binding;nucleic acid binding;protein binding;protein C-terminus binding;receptor activity;RNA binding;scaffold protein binding;structural constituent of cytoskeleton;structural constituent of epidermis;structural constituent of eye lens;structural molecule activity	adherens junction;anchoring junction;blood microparticle;cell body;cell junction;cell leading edge;cell part;cell projection;cell-cell junction;cell-substrate adherens junction;cell-substrate junction;contractile fiber part;costamere;cytoplasm;cytoplasmic part;cytoskeletal part;cytoskeleton;cytosol;dystrophin-associated glycoprotein complex;extracellular matrix;extracellular membrane-bounded orga…	aging;anatomical structure development;anatomical structure morphogenesis;biological regulation;cell activation;cell death;cell development;cell differentiation;cell junction organization;cell motility;cell proliferation;cellular component assembly;cellular component disassembly;cellular component morphogenesis;cellular component movement;cellular component organization;cellular process;cytoskele…	cell body;cell leading edge;cell part;cell projection;cytoplasm;cytoskeleton;cytosol;dystrophin-associated glycoprotein complex;extracellular matrix;extracellular organelle;extracellular space;Golgi apparatus;intracellular membrane-bounded organelle;intracellular non-membrane-bounded organelle;intracellular organelle;macromolecular complex;membrane;microbody;mitochondrion;neuron projection;nucleo…		Filament;Filament_head	AAAGACA,MIR-511;AACTTT_UNKNOWN;ACEVEDO_FGFR1_TARGETS_IN_PROSTATE_CANCER_MODEL_DN;ACEVEDO_FGFR1_TARGETS_IN_PROSTATE_CANCER_MODEL_UP;ACEVEDO_LIVER_CANCER_DN;ACEVEDO_LIVER_CANCER_UP;ACEVEDO_METHYLATED_IN_LIVER_CANCER_DN;ACOSTA_PROLIFERATION_INDEPENDENT_MYC_TARGETS_DN;ACTIVATION_OF_IMMUNE_RESPONSE;ACUTE_INFLAMMATORY_RESPONSE;AKT_UP.V1_DN;AKT_UP_MTOR_DN.V1_DN;ALK_DN.V1_UP;AMIT_SERUM_RESPONSE_240_MCF10…	3D-structure;Acetylation;Allergen;Alternativesplicing;Cataract;Cellmembrane;Citrullination;Coiledcoil;Completeproteome;Cornealdystrophy;Cytoplasm;Directproteinsequencing;Diseasemutation;Ectodermaldysplasia;Epidermolysisbullosa;Glycoprotein;Host-virusinteraction;Hypotrichosis;Ichthyosis;Intermediatefilament;Keratin;Leukodystrophy;Membrane;Methylation;Nucleus;Palmoplantarkeratoderma;Phosphoprotein;…	14.7902	14.7557	18.6532	18.657	14.1819	14.6271	15.7987	16.1458
	1.38418	0.847261	KRT9	P02533;P08779;P35527;Q99456;Q04695;P19012;P13645;P08727;P35527	K1C10_HUMAN;K1C14_HUMAN;K1C9_HUMAN;K1C9_HUMAN	Keratin, type I cytoskeletal 14;Keratin, type I cytoskeletal 9	actin cytoskeleton organization;actin filament-based process;actomyosin structure organization;aging;anatomical structure development;anatomical structure morphogenesis;biological regulation;cell differentiation;cell differentiation involved in embryonic placenta development;cell junction assembly;cell junction organization;cell migration;cell motility;cell proliferation;cell-substrate junction a…	binding;MHC class II protein binding;MHC class II receptor activity;MHC protein binding;molecular transducer activity;protein binding;receptor activity;receptor binding;scaffold protein binding;signal transducer activity;signaling receptor activity;structural constituent of cytoskeleton;structural constituent of epidermis;structural constituent of muscle;structural molecule activity;transmembrane…	cell part;cell periphery;contractile fiber part;costamere;cytoplasm;cytoplasmic part;cytoskeletal part;cytoskeleton;cytosol;dystrophin-associated glycoprotein complex;extracellular membrane-bounded organelle;extracellular organelle;extracellular region part;extracellular space;extracellular vesicular exosome;intermediate filament;intracellular membrane-bounded organelle;intracellular non-membrane…	aging;anatomical structure development;anatomical structure morphogenesis;biological regulation;cell differentiation;cell junction organization;cell motility;cell proliferation;cellular component assembly;cellular component movement;cellular component organization;cellular process;cytoskeleton organization;developmental process;immune system process;locomotion;molting cycle;multicellular organism…	cell part;cytoplasm;cytoskeleton;cytosol;dystrophin-associated glycoprotein complex;extracellular organelle;extracellular space;intracellular membrane-bounded organelle;intracellular non-membrane-bounded organelle;intracellular organelle;macromolecular complex;membrane;nucleus;organelle;plasma membrane;protein complex;vesicle		Filament	ACEVEDO_FGFR1_TARGETS_IN_PROSTATE_CANCER_MODEL_DN;ACEVEDO_LIVER_CANCER_WITH_H3K9ME3_UP;ACOSTA_PROLIFERATION_INDEPENDENT_MYC_TARGETS_DN;ACTIN_CYTOSKELETON_ORGANIZATION_AND_BIOGENESIS;ACTIN_FILAMENT_BASED_PROCESS;AFFAR_YY1_TARGETS_UP;AGUIRRE_PANCREATIC_CANCER_COPY_NUMBER_UP;AKT_UP.V1_DN;AMIT_EGF_RESPONSE_480_HELA;AMIT_SERUM_RESPONSE_120_MCF10A;AMIT_SERUM_RESPONSE_480_MCF10A;ANATOMICAL_STRUCTURE_DEV…	3D-structure;Alternativesplicing;Coiledcoil;Completeproteome;Cornealdystrophy;Cytoplasm;Directproteinsequencing;Diseasemutation;Disulfidebond;Ectodermaldysplasia;Epidermolysisbullosa;Host-virusinteraction;Ichthyosis;Intermediatefilament;Keratin;Nucleus;Palmoplantarkeratoderma;Phosphoprotein;Polymorphism;Referenceproteome	19.212	19.5386	21.6852	21.8115	20.1524	20.2927	20.4518	20.5026
	1.43661	-1.01173	KTN1	Q86UP2;Q86UP2-2;Q86UP2-4	KTN1_HUMAN	Kinectin	biological regulation;cellular component movement;cellular process;cellular response to stimulus;intracellular signal transduction;microtubule-based movement;microtubule-based process;regulation of biological process;regulation of cellular process;response to stimulus;signal transduction;small GTPase mediated signal transduction		cell part;cytoplasmic part;endoplasmic reticulum;endoplasmic reticulum membrane;endoplasmic reticulum part;integral to membrane;integral to plasma membrane;intracellular membrane-bounded organelle;intracellular organelle;intracellular organelle part;intracellular part;intrinsic to membrane;intrinsic to plasma membrane;membrane;membrane part;membrane-bounded organelle;organelle;organelle membrane;…	biological regulation;cellular component movement;cellular process;response to stimulus;signal transduction	cell part;endoplasmic reticulum;intracellular membrane-bounded organelle;intracellular organelle;membrane;organelle			ACATTCC,MIR-1,MIR-206;AGUIRRE_PANCREATIC_CANCER_COPY_NUMBER_UP;BLALOCK_ALZHEIMERS_DISEASE_INCIPIENT_UP;BLALOCK_ALZHEIMERS_DISEASE_UP;CAGGTG_V$E12_Q6;CELL_FRACTION;chr14q22;CTAWWWATA_V$RSRFC4_Q2;CTGYNNCTYTAA_UNKNOWN;CTTTAAR_UNKNOWN;CTTTGT_V$LEF1_Q2;CYTOPLASM;CYTOPLASMIC_PART;DIAZ_CHRONIC_MEYLOGENOUS_LEUKEMIA_UP;EGFR_UP.V1_UP;ENDOMEMBRANE_SYSTEM;ENDOPLASMIC_RETICULUM;ENDOPLASMIC_RETICULUM_MEMBRANE;…	Alternativesplicing;Coiledcoil;Completeproteome;Directproteinsequencing;Endoplasmicreticulum;Glycoprotein;Isopeptidebond;Membrane;Phosphoprotein;Polymorphism;Referenceproteome;Signal-anchor;Transmembrane;Transmembranehelix;Ublconjugation	19.1436	19.5383	18.3044	18.5406	18.3552	18.3033	18.1875	18.1261
	0.356	0.272596	LAMA2	P24043	LAMA2_HUMAN	Laminin subunit alpha-2	anatomical structure development;axon ensheathment;axon guidance;biological adhesion;biological regulation;cell adhesion;cellular component organization;cellular component organization at cellular level;cellular component organization or biogenesis;cellular component organization or biogenesis at cellular level;cellular process;chemotaxis;developmental process;ensheathment of neurons;extracellula…	structural molecule activity	basement membrane;cell part;cell projection;cell projection part;dendritic spine;extracellular matrix part;extracellular membrane-bounded organelle;extracellular organelle;extracellular region;extracellular region part;extracellular vesicular exosome;laminin complex;laminin-1 complex;macromolecular complex;membrane;membrane-bounded organelle;membrane-bounded vesicle;neuron projection;neuron spine…	anatomical structure development;biological adhesion;biological regulation;cell adhesion;cellular component organization;cellular process;developmental process;extracellular matrix organization;extracellular structure organization;locomotion;response to chemical stimulus;response to external stimulus;response to stimulus	cell part;cell projection;extracellular organelle;extracellular region;laminin complex;macromolecular complex;membrane;neuron projection;organelle;plasma membrane;protein complex;vesicle	Amoebiasis;ECM-receptor interaction;Focal adhesion;Pathways in cancer;Small cell lung cancer;Toxoplasmosis	Laminin_B;Laminin_EGF;Laminin_G_1;Laminin_G_2;Laminin_I;Laminin_II;Laminin_N	ANATOMICAL_STRUCTURE_DEVELOPMENT;ATF2_S_UP.V1_DN;BASEMENT_MEMBRANE;BERENJENO_TRANSFORMED_BY_RHOA_DN;BERTUCCI_MEDULLARY_VS_DUCTAL_BREAST_CANCER_DN;BIOCARTA_AGR_PATHWAY;BLALOCK_ALZHEIMERS_DISEASE_INCIPIENT_UP;BLALOCK_ALZHEIMERS_DISEASE_UP;BOQUEST_STEM_CELL_UP;BROWNE_HCMV_INFECTION_48HR_DN;CAIRO_HEPATOBLASTOMA_CLASSES_DN;CHEN_METABOLIC_SYNDROM_NETWORK;chr6q22;CLASPER_LYMPHATIC_VESSELS_DURING_METASTA…	Basementmembrane;Celladhesion;Coiledcoil;Completeproteome;Congenitalmusculardystrophy;Directproteinsequencing;Diseasemutation;Disulfidebond;Extracellularmatrix;Glycoprotein;LamininEGF-likedomain;Polymorphism;Referenceproteome;Repeat;Secreted;Signal	17.6124	18.1794	14.4725	15.0948	18.2029	18.1341	17.8303	17.8549
	0.728432	1.79187	LAMA4	Q16363;Q16363-2	LAMA4_HUMAN	Laminin subunit alpha-4	biological adhesion;biological regulation;cell adhesion;cellular component organization;cellular component organization at cellular level;cellular component organization or biogenesis;cellular component organization or biogenesis at cellular level;cellular process;extracellular matrix organization;extracellular structure organization;regulation of biological process;regulation of cell adhesion;re…	extracellular matrix structural constituent;structural molecule activity	basal lamina;basement membrane;extracellular matrix part;extracellular membrane-bounded organelle;extracellular organelle;extracellular region;extracellular region part;extracellular vesicular exosome;laminin complex;laminin-1 complex;macromolecular complex;membrane-bounded organelle;membrane-bounded vesicle;organelle;protein complex;vesicle	biological adhesion;biological regulation;cell adhesion;cellular component organization;cellular process;extracellular matrix organization;extracellular structure organization	extracellular organelle;extracellular region;laminin complex;macromolecular complex;organelle;protein complex;vesicle	African trypanosomiasis;Amoebiasis;ECM-receptor interaction;Focal adhesion;Pathways in cancer;Small cell lung cancer;Toxoplasmosis	Laminin_EGF;Laminin_G_2;Laminin_I;Laminin_II	AACTTT_UNKNOWN;ACCTGTTG_UNKNOWN;BASAL_LAMINA;BASEMENT_MEMBRANE;BENPORATH_NANOG_TARGETS;BENPORATH_NOS_TARGETS;BENPORATH_OCT4_TARGETS;BENPORATH_SOX2_TARGETS;BERENJENO_TRANSFORMED_BY_RHOA_DN;BIOCARTA_AGR_PATHWAY;BLALOCK_ALZHEIMERS_DISEASE_INCIPIENT_UP;BLALOCK_ALZHEIMERS_DISEASE_UP;BROWNE_HCMV_INFECTION_24HR_DN;BRUINS_UVC_RESPONSE_LATE;CAGGTG_V$E12_Q6;CHIARADONNA_NEOPLASTIC_TRANSFORMATION_CDC25_UP;CH…	Alternativesplicing;Basementmembrane;Cardiomyopathy;Celladhesion;Coiledcoil;Completeproteome;Diseasemutation;Disulfidebond;Extracellularmatrix;Glycoprotein;LamininEGF-likedomain;Polymorphism;Referenceproteome;Repeat;Secreted;Signal	17.1298	15.3157	14.6003	14.864	18.0167	18.0125	17.3823	17.2894
	1.79963	0.49234	LAMB1	P07942	LAMB1_HUMAN	Laminin subunit beta-1	anatomical structure morphogenesis;axon guidance;biological adhesion;biological regulation;cell adhesion;cell differentiation;cell morphogenesis;cell morphogenesis involved in differentiation;cell projection organization;cell-cell adhesion;cell-substrate adhesion;cellular component disassembly;cellular component disassembly at cellular level;cellular component morphogenesis;cellular component org…	binding;extracellular matrix structural constituent;glycolipid binding;glycosphingolipid binding;lipid binding;sphingolipid binding;structural molecule activity	basement membrane;cell part;cytoplasmic part;extracellular matrix;extracellular matrix part;extracellular membrane-bounded organelle;extracellular organelle;extracellular region;extracellular region part;extracellular space;extracellular vesicular exosome;intracellular part;laminin complex;laminin-1 complex;laminin-10 complex;laminin-2 complex;laminin-8 complex;macromolecular complex;membrane par…	anatomical structure morphogenesis;biological adhesion;biological regulation;cell adhesion;cell differentiation;cell morphogenesis;cellular component disassembly;cellular component morphogenesis;cellular component organization;cellular process;developmental process;extracellular matrix organization;extracellular structure organization;locomotion;response to chemical stimulus;response to external …	cell part;extracellular matrix;extracellular organelle;extracellular region;extracellular space;laminin complex;macromolecular complex;organelle;protein complex;vesicle	Amoebiasis;ECM-receptor interaction;Focal adhesion;Pathways in cancer;Small cell lung cancer;Toxoplasmosis	Laminin_EGF;Laminin_N	ACEVEDO_LIVER_CANCER_UP;ACEVEDO_METHYLATED_IN_LIVER_CANCER_DN;AMUNDSON_POOR_SURVIVAL_AFTER_GAMMA_RADIATION_2G;ANATOMICAL_STRUCTURE_DEVELOPMENT;ANATOMICAL_STRUCTURE_MORPHOGENESIS;BASAKI_YBX1_TARGETS_DN;BASAL_LAMINA;BASEMENT_MEMBRANE;BENPORATH_ES_WITH_H3K27ME3;BHAT_ESR1_TARGETS_NOT_VIA_AKT1_DN;BHAT_ESR1_TARGETS_VIA_AKT1_DN;BROWNE_HCMV_INFECTION_48HR_DN;CELL_DEVELOPMENT;CELL_MIGRATION;CELL_PROLIFERA…	Basementmembrane;Celladhesion;Coiledcoil;Completeproteome;Disulfidebond;Extracellularmatrix;Glycoprotein;LamininEGF-likedomain;Lissencephaly;Polymorphism;Referenceproteome;Repeat;Secreted;Signal	19.4555	19.5771	17.4705	18.1511	19.9931	20.0242	19.6143	19.613
	1.78082	0.671392	LAMC1	P11047	LAMC1_HUMAN	Laminin subunit gamma-1	anatomical structure development;anatomical structure morphogenesis;axon guidance;biological adhesion;biological regulation;cell adhesion;cell junction assembly;cell junction organization;cell migration;cell morphogenesis;cell morphogenesis involved in differentiation;cell motility;cell-substrate adhesion;cell-substrate junction assembly;cellular component assembly;cellular component assembly at …	binding;extracellular matrix structural constituent;glycolipid binding;glycosphingolipid binding;lipid binding;sphingolipid binding;structural molecule activity	basement membrane;extracellular matrix;extracellular matrix part;extracellular membrane-bounded organelle;extracellular organelle;extracellular region;extracellular region part;extracellular space;extracellular vesicular exosome;laminin complex;laminin-1 complex;laminin-10 complex;laminin-11 complex;macromolecular complex;membrane-bounded organelle;membrane-bounded vesicle;organelle;protein compl…	anatomical structure development;anatomical structure morphogenesis;biological adhesion;biological regulation;cell adhesion;cell junction organization;cell morphogenesis;cell motility;cellular component assembly;cellular component disassembly;cellular component morphogenesis;cellular component movement;cellular component organization;cellular process;developmental process;extracellular matrix org…	extracellular matrix;extracellular organelle;extracellular region;extracellular space;laminin complex;macromolecular complex;organelle;protein complex;vesicle	Amoebiasis;ECM-receptor interaction;Focal adhesion;Pathways in cancer;Prion diseases;Small cell lung cancer;Toxoplasmosis	Laminin_B;Laminin_EGF;Laminin_N	ACACTCC,MIR-122A;ACACTGG,MIR-199A,MIR-199B;ACEVEDO_LIVER_TUMOR_VS_NORMAL_ADJACENT_TISSUE_UP;AMUNDSON_POOR_SURVIVAL_AFTER_GAMMA_RADIATION_2G;AMUNDSON_POOR_SURVIVAL_AFTER_GAMMA_RADIATION_8G;ANATOMICAL_STRUCTURE_DEVELOPMENT;ATCATGA,MIR-433;ATGAAGG,MIR-205;BAE_BRCA1_TARGETS_DN;BASAL_LAMINA;BASEMENT_MEMBRANE;BLALOCK_ALZHEIMERS_DISEASE_INCIPIENT_UP;BLALOCK_ALZHEIMERS_DISEASE_UP;BORCZUK_MALIGNANT_MESOTH…	Basementmembrane;Celladhesion;Coiledcoil;Completeproteome;Disulfidebond;Extracellularmatrix;Glycoprotein;LamininEGF-likedomain;Phosphoprotein;Polymorphism;Referenceproteome;Repeat;Secreted;Signal	18.9987	19.1365	17.3383	16.8247	19.685	19.7929	19.1451	19.1613
	0.491096	0.151617	LAMP2	P13473;P13473-2;P13473-3	LAMP2_HUMAN	Lysosome-associated membrane glycoprotein 2	biological regulation;blood coagulation;cell activation;cellular process;coagulation;establishment of localization;establishment of localization in cell;exocytosis;hemostasis;multicellular organismal process;platelet activation;platelet degranulation;posttranscriptional regulation of gene expression;protein stabilization;regulation of biological process;regulation of biological quality;regulation…	binding;enzyme binding;protein binding	cell part;cytoplasmic part;cytoplasmic vesicle membrane;cytoplasmic vesicle part;endocytic vesicle membrane;endosomal part;endosome;endosome membrane;extracellular membrane-bounded organelle;extracellular organelle;extracellular region part;extracellular vesicular exosome;integral to membrane;intracellular membrane-bounded organelle;intracellular organelle;intracellular organelle part;intracellul…	biological regulation;cell activation;cellular process;coagulation;establishment of localization;exocytosis;multicellular organismal process;regulation of body fluid levels;regulation of protein stability;secretion;transport;vesicle-mediated transport	cell part;endosome;extracellular organelle;intracellular membrane-bounded organelle;intracellular organelle;lysosome;membrane;organelle;plasma membrane;vacuole;vesicle	ko05152;Lysosome;Phagosome	Lamp	AACTTT_UNKNOWN;APPEL_IMATINIB_RESPONSE;ASTON_MAJOR_DEPRESSIVE_DISORDER_DN;ATACCTC,MIR-202;BAE_BRCA1_TARGETS_UP;BASAKI_YBX1_TARGETS_DN;BERENJENO_TRANSFORMED_BY_RHOA_DN;BORCZUK_MALIGNANT_MESOTHELIOMA_UP;BURTON_ADIPOGENESIS_8;CATGTAA,MIR-496;CATTTCA,MIR-203;CELL_FRACTION;CHEN_METABOLIC_SYNDROM_NETWORK;CHIARADONNA_NEOPLASTIC_TRANSFORMATION_CDC25_UP;chrxq24;COLINA_TARGETS_OF_4EBP1_AND_4EBP2;CREIGHTON_…	3D-structure;Alternativesplicing;Cellmembrane;Completeproteome;Directproteinsequencing;Diseasemutation;Disulfidebond;Endosome;Glycogenstoragedisease;Glycoprotein;Lysosome;Membrane;Polymorphism;Referenceproteome;Signal;Transmembrane;Transmembranehelix	15.1974	15.0932	14.0708	15.3262	15.4011	15.1928	15.6557	15.5374
	2.01146	-0.244487	LCAT	P04180	LCAT_HUMAN	Phosphatidylcholine-sterol acyltransferase	alcohol metabolic process;amine metabolic process;biological regulation;biosynthetic process;cellular amine metabolic process;cellular biogenic amine metabolic process;cellular biosynthetic process;cellular component organization;cellular component organization or biogenesis;cellular lipid metabolic process;cellular macromolecule biosynthetic process;cellular macromolecule metabolic process;cellu…	apolipoprotein A-I binding;apolipoprotein binding;binding;catalytic activity;O-acyltransferase activity;phosphatidylcholine-sterol O-acyltransferase activity;protein binding;transferase activity;transferase activity, transferring acyl groups;transferase activity, transferring acyl groups other than amino-acyl groups	extracellular membrane-bounded organelle;extracellular organelle;extracellular region;extracellular region part;extracellular space;extracellular vesicular exosome;high-density lipoprotein particle;macromolecular complex;membrane-bounded organelle;membrane-bounded vesicle;organelle;plasma lipoprotein particle;protein-lipid complex;vesicle	alcohol metabolic process;amine metabolic process;biological regulation;biosynthetic process;cellular component organization;cellular lipid metabolic process;cellular metabolic process;cellular nitrogen compound metabolic process;cellular process;establishment of localization;homeostatic process;lipid metabolic process;lipid transport;macromolecule metabolic process;metabolic process;multicellula…	extracellular organelle;extracellular region;extracellular space;macromolecular complex;organelle;vesicle	Glycerophospholipid metabolism	LCAT	ACEVEDO_LIVER_CANCER_DN;ACEVEDO_LIVER_TUMOR_VS_NORMAL_ADJACENT_TISSUE_DN;BIOSYNTHETIC_PROCESS;BORCZUK_MALIGNANT_MESOTHELIOMA_DN;CAIRO_HEPATOBLASTOMA_DN;CAIRO_LIVER_DEVELOPMENT_DN;CELLULAR_LIPID_METABOLIC_PROCESS;CHEMICAL_HOMEOSTASIS;chr16q22;CHYLA_CBFA2T3_TARGETS_DN;ESTABLISHMENT_OF_LOCALIZATION;EXTRACELLULAR_REGION;EXTRACELLULAR_REGION_PART;EXTRACELLULAR_SPACE;GATAAGR_V$GATA_C;GGGAGGRR_V$MAZ_Q6;…	3D-structure;Acyltransferase;Cholesterolmetabolism;Completeproteome;Cornealdystrophy;Directproteinsequencing;Diseasemutation;Disulfidebond;Glycoprotein;Lipidmetabolism;Polymorphism;Referenceproteome;Secreted;Signal;Steroidmetabolism;Sterolmetabolism;Transferase	21.9194	21.8873	21.5865	21.7333	21.6771	21.6407	21.8168	21.7672
	0.171861	-0.169281	LDHA	P00338;P00338-3;P00338-4	LDHA_HUMAN	L-lactate dehydrogenase A chain	alcohol catabolic process;alcohol metabolic process;anatomical structure development;carbohydrate catabolic process;carbohydrate metabolic process;carboxylic acid metabolic process;catabolic process;cell communication;cellular carbohydrate catabolic process;cellular carbohydrate metabolic process;cellular ketone metabolic process;cellular metabolic process;cellular process;cellular response to ex…	catalytic activity;lactate dehydrogenase activity;L-lactate dehydrogenase activity;oxidoreductase activity;oxidoreductase activity, acting on CH-OH group of donors;oxidoreductase activity, acting on the CH-OH group of donors, NAD or NADP as acceptor	cell part;cell projection part;cytoplasmic part;cytosol;extracellular membrane-bounded organelle;extracellular organelle;extracellular region part;extracellular vesicular exosome;flagellar fibrous sheath;flagellum part;intracellular membrane-bounded organelle;intracellular organelle;intracellular organelle part;intracellular part;membrane;membrane-bounded organelle;membrane-bounded vesicle;microt…	alcohol metabolic process;anatomical structure development;carbohydrate metabolic process;catabolic process;cell communication;cellular ketone metabolic process;cellular metabolic process;cellular process;developmental process;generation of precursor metabolites and energy;metabolic process;organic acid metabolic process;primary metabolic process;response to external stimulus;response to extracel…	cell part;cytosol;extracellular organelle;intracellular membrane-bounded organelle;intracellular organelle;membrane;mitochondrion;nucleus;organelle;vesicle	Cysteine and methionine metabolism;Glycolysis / Gluconeogenesis;Propanoate metabolism;Pyruvate metabolism	Ldh_1_C;Ldh_1_N	ACEVEDO_LIVER_CANCER_DN;APPIERTO_RESPONSE_TO_FENRETINIDE_DN;BENPORATH_MYC_MAX_TARGETS;BERENJENO_TRANSFORMED_BY_RHOA_UP;BIOCARTA_HIF_PATHWAY;BIOCARTA_SARS_PATHWAY;BLALOCK_ALZHEIMERS_DISEASE_DN;BLUM_RESPONSE_TO_SALIRASIB_DN;BURTON_ADIPOGENESIS_4;CACGTG_V$MYC_Q2;CACTGCC,MIR-34A,MIR-34C,MIR-449;CASORELLI_ACUTE_PROMYELOCYTIC_LEUKEMIA_DN;chr11p15;CONCANNON_APOPTOSIS_BY_EPOXOMICIN_DN;CYTOPLASM;CYTOPLASM…	3D-structure;Acetylation;Alternativesplicing;Completeproteome;Cytoplasm;Directproteinsequencing;Diseasemutation;Glycogenstoragedisease;NAD;Oxidoreductase;Phosphoprotein;Polymorphism;Referenceproteome;Ublconjugation	15.3476	15.0673	18.8647	19.0196	14.7216	15.3547	15.8047	15.6077
	0.262419	-0.988877	LDHB	P07195	LDHB_HUMAN	L-lactate dehydrogenase B chain	carbohydrate metabolic process;carboxylic acid metabolic process;cellular ketone metabolic process;cellular metabolic process;cellular nitrogen compound metabolic process;cellular process;coenzyme metabolic process;cofactor metabolic process;heterocycle metabolic process;lactate metabolic process;metabolic process;monocarboxylic acid metabolic process;NAD metabolic process;nicotinamide nucleotide…	binding;catalytic activity;coenzyme binding;cofactor binding;lactate dehydrogenase activity;L-lactate dehydrogenase activity;NAD binding;nucleotide binding;oxidoreductase activity;oxidoreductase activity, acting on CH-OH group of donors;oxidoreductase activity, acting on the CH-OH group of donors, NAD or NADP as acceptor	cell part;cytoplasm;cytoplasmic part;cytosol;extracellular membrane-bounded organelle;extracellular organelle;extracellular region part;extracellular vesicular exosome;intracellular membrane-bounded organelle;intracellular organelle;intracellular part;membrane;membrane part;membrane raft;membrane-bounded organelle;membrane-bounded vesicle;mitochondrion;organelle;vesicle	carbohydrate metabolic process;cellular ketone metabolic process;cellular metabolic process;cellular nitrogen compound metabolic process;cellular process;cofactor metabolic process;heterocycle metabolic process;metabolic process;nitrogen compound metabolic process;nucleobase-containing compound metabolic process;nucleobase-containing small molecule metabolic process;nucleotide metabolic process;o…	cell part;cytoplasm;cytosol;extracellular organelle;intracellular membrane-bounded organelle;intracellular organelle;membrane;mitochondrion;organelle;vesicle	Cysteine and methionine metabolism;Glycolysis / Gluconeogenesis;Propanoate metabolism;Pyruvate metabolism	Ldh_1_C;Ldh_1_N	AFFAR_YY1_TARGETS_UP;BHATTACHARYA_EMBRYONIC_STEM_CELL;BIOCARTA_SARS_PATHWAY;BOYLAN_MULTIPLE_MYELOMA_C_D_DN;BURTON_ADIPOGENESIS_6;CASORELLI_ACUTE_PROMYELOCYTIC_LEUKEMIA_DN;CHARAFE_BREAST_CANCER_LUMINAL_VS_MESENCHYMAL_DN;CHEN_METABOLIC_SYNDROM_NETWORK;chr12p12;CHYLA_CBFA2T3_TARGETS_UP;CYTOPLASM;DELACROIX_RAR_BOUND_ES;DIAZ_CHRONIC_MEYLOGENOUS_LEUKEMIA_UP;DURAND_STROMA_MAX_UP;FARMER_BREAST_CANCER_APO…	3D-structure;Acetylation;Completeproteome;Cytoplasm;Directproteinsequencing;Diseasemutation;NAD;Oxidoreductase;Phosphoprotein;Polymorphism;Referenceproteome	14.7437	15.3935	18.6616	18.7858	15.4149	12.7445	14.8538	13.1689
	0.116461	-0.296507	LFNG	Q8NES3;Q8NES3-2;Q8NES3-3;Q8NES3-4	LFNG_HUMAN	Beta-1,3-N-acetylglucosaminyltransferase lunatic fringe	anatomical structure formation involved in morphogenesis;anatomical structure morphogenesis;anterior/posterior pattern specification;biological regulation;cell cycle phase;cell cycle process;cell surface receptor linked signaling pathway;cellular process;cellular response to stimulus;compartment pattern specification;developmental process;female meiosis;meiosis;metabolic process;Notch signaling p…	acetylglucosaminyltransferase activity;binding;catalytic activity;cation binding;ion binding;metal ion binding;O-fucosylpeptide 3-beta-N-acetylglucosaminyltransferase activity;transferase activity;transferase activity, transferring glycosyl groups;transferase activity, transferring hexosyl groups;UDP-glycosyltransferase activity	cell part;cytoplasmic part;extracellular region;Golgi apparatus part;integral to Golgi membrane;integral to membrane;integral to organelle membrane;intracellular organelle part;intracellular part;intrinsic to Golgi membrane;intrinsic to membrane;intrinsic to organelle membrane;membrane part;organelle;organelle part;vesicle	anatomical structure formation involved in morphogenesis;anatomical structure morphogenesis;biological regulation;cellular process;developmental process;meiosis;metabolic process;response to stimulus;rhythmic process;signal transduction	cell part;extracellular region;organelle;vesicle	Notch signaling pathway;Other types of O-glycan biosynthesis	Fringe	ALONSO_METASTASIS_DN;CAGTATT,MIR-200B,MIR-200C,MIR-429;CHANDRAN_METASTASIS_DN;CHARAFE_BREAST_CANCER_LUMINAL_VS_BASAL_UP;chr7p22;CREIGHTON_ENDOCRINE_THERAPY_RESISTANCE_5;CTCAGGG,MIR-125B,MIR-125A;DUTERTRE_ESTRADIOL_RESPONSE_24HR_DN;E2F3_UP.V1_DN;GAUSSMANN_MLL_AF4_FUSION_TARGETS_C_UP;GSE10463_CD40L_AND_VA347_VS_CD40L_IN_DC_DN;GSE11864_CSF1_IFNG_VS_CSF1_IFNG_PAM3CYS_IN_MAC_DN;GSE11864_UNTREATED_VS_C…	Alternativesplicing;Completeproteome;Developmentalprotein;Diseasemutation;Disulfidebond;Dwarfism;Glycoprotein;Glycosyltransferase;Golgiapparatus;Manganese;Membrane;Metal-binding;Polymorphism;Referenceproteome;Signal-anchor;Transferase;Transmembrane;Transmembranehelix	15.3976	15.3935	15.2189	15.4964	15.9654	14.2327	15.9106	15.4215
	1.6137	1.01459	LGALS3BP	Q08380	LG3BP_HUMAN	Galectin-3-binding protein	biological adhesion;biological regulation;cell adhesion;cellular component organization;cellular component organization or biogenesis;cellular defense response;cellular membrane organization;cellular process;cellular response to stimulus;defense response;endocytosis;establishment of localization;membrane invagination;membrane organization;receptor-mediated endocytosis;regulation of biological pro…	cargo receptor activity;receptor activity;scavenger receptor activity	blood microparticle;cell part;extracellular matrix;extracellular membrane-bounded organelle;extracellular organelle;extracellular region part;extracellular space;extracellular vesicular exosome;membrane;membrane-bounded organelle;membrane-bounded vesicle;organelle;proteinaceous extracellular matrix;vesicle	biological adhesion;biological regulation;cell adhesion;cellular component organization;cellular membrane organization;cellular process;endocytosis;establishment of localization;membrane invagination;membrane organization;response to stimulus;response to stress;signal transduction;transport;vesicle-mediated transport	cell part;extracellular matrix;extracellular organelle;extracellular space;membrane;organelle;proteinaceous extracellular matrix;vesicle		BACK;SRCR	ACEVEDO_FGFR1_TARGETS_IN_PROSTATE_CANCER_MODEL_UP;BECKER_TAMOXIFEN_RESISTANCE_UP;BENNETT_SYSTEMIC_LUPUS_ERYTHEMATOSUS;BLALOCK_ALZHEIMERS_DISEASE_UP;BOYAULT_LIVER_CANCER_SUBCLASS_G56_DN;BROWNE_HCMV_INFECTION_48HR_DN;BRUECKNER_TARGETS_OF_MIRLET7A3_DN;CAGGTG_V$E12_Q6;CELLULAR_DEFENSE_RESPONSE;CHEN_METABOLIC_SYNDROM_NETWORK;CHICAS_RB1_TARGETS_SENESCENT;chr17q25;COLINA_TARGETS_OF_4EBP1_AND_4EBP2;DAIRK…	3D-structure;Celladhesion;Completeproteome;Directproteinsequencing;Disulfidebond;Extracellularmatrix;Glycoprotein;Referenceproteome;Secreted;Signal	19.1986	19.5132	18.2294	18.5446	20.335	20.4059	20.1757	20.1459
+	1.75062	2.68963	LGMN	Q99538;Q99538-2;Q99538-3	LGMN_HUMAN	Legumain	activation of immune response;activation of innate immune response;antigen processing and presentation;antigen processing and presentation of exogenous antigen;antigen processing and presentation of exogenous peptide antigen;antigen processing and presentation of exogenous peptide antigen via MHC class II;antigen processing and presentation of peptide antigen;antigen processing and presentation o…	catalytic activity;cysteine-type endopeptidase activity;cysteine-type peptidase activity;endopeptidase activity;hydrolase activity;peptidase activity;peptidase activity, acting on L-amino acid peptides	apical part of cell;cell part;cytoplasmic part;endosome;extracellular membrane-bounded organelle;extracellular organelle;extracellular region part;extracellular vesicular exosome;intracellular membrane-bounded organelle;intracellular organelle;intracellular organelle lumen;intracellular organelle part;intracellular part;late endosome;lysosomal lumen;lysosome;lytic vacuole;membrane-bounded organel…	biological regulation;catabolic process;cellular metabolic process;cellular process;immune system process;lipid metabolic process;macromolecule metabolic process;metabolic process;multicellular organismal process;primary metabolic process;protein metabolic process;proteolysis;proteolysis involved in cellular protein catabolic process;response to abiotic stimulus;response to stimulus;response to s…	apical part of cell;cell part;endosome;extracellular organelle;intracellular membrane-bounded organelle;intracellular organelle;lysosome;organelle;vacuole;vesicle	Antigen processing and presentation;Lysosome	Peptidase_C13	ACTAYRNNNCCCR_UNKNOWN;AKT_UP.V1_UP;AKT_UP_MTOR_DN.V1_UP;AMIT_SERUM_RESPONSE_40_MCF10A;CHEN_METABOLIC_SYNDROM_NETWORK;chr14q32;COULOUARN_TEMPORAL_TGFB1_SIGNATURE_UP;CYSTEINE_TYPE_ENDOPEPTIDASE_ACTIVITY;CYSTEINE_TYPE_PEPTIDASE_ACTIVITY;DARWICHE_PAPILLOMA_RISK_HIGH_DN;DARWICHE_PAPILLOMA_RISK_LOW_DN;DARWICHE_SKIN_TUMOR_PROMOTER_DN;DARWICHE_SQUAMOUS_CELL_CARCINOMA_DN;DURAND_STROMA_MAX_UP;ENDOPEPTIDASE…	3D-structure;Alternativesplicing;Completeproteome;Directproteinsequencing;Disulfidebond;Glycoprotein;Hydrolase;Lysosome;Polymorphism;Protease;Referenceproteome;Signal;Thiolprotease;Zymogen	15.1992	14.5093	14.0253	16.6855	17.6577	17.43	16.9274	16.7762
+	2.13576	1.38892	LIMS1	P48059;P48059-2;P48059-3;P48059-4;P48059-5	LIMS1_HUMAN	LIM and senescent cell antigen-like-containing domain protein 1	aging;biological regulation;cell aging;cell junction assembly;cell junction organization;cellular component assembly;cellular component assembly at cellular level;cellular component organization;cellular component organization at cellular level;cellular component organization or biogenesis;cellular component organization or biogenesis at cellular level;cellular process;cellular response to chemic…	binding;cation binding;enzyme binding;ion binding;kinase binding;metal ion binding;protein binding;protein kinase binding;transition metal ion binding;zinc ion binding	adherens junction;anchoring junction;cell junction;cell part;cell-cell junction;cell-substrate adherens junction;cell-substrate junction;cytoplasmic part;cytosol;focal adhesion;intracellular part;membrane;perinuclear region of cytoplasm;plasma membrane	aging;biological regulation;cell junction organization;cellular component assembly;cellular component organization;cellular process;developmental process;establishment of localization;response to chemical stimulus;response to endogenous stimulus;response to stimulus	cell part;cytosol;membrane;plasma membrane		LIM	ABBUD_LIF_SIGNALING_1_DN;AGING;BROWNE_HCMV_INFECTION_48HR_DN;BURTON_ADIPOGENESIS_11;CAMP_UP.V1_UP;chr2q12;CUI_TCF21_TARGETS_2_DN;CYCLIN_D1_KE_.V1_DN;DANG_REGULATED_BY_MYC_DN;GEORGES_TARGETS_OF_MIR192_AND_MIR215;GRAESSMANN_APOPTOSIS_BY_DOXORUBICIN_DN;GSE11057_NAIVE_CD4_VS_PBMC_CD4_TCELL_DN;GSE11057_NAIVE_VS_CENT_MEMORY_CD4_TCELL_DN;GSE11057_NAIVE_VS_EFF_MEMORY_CD4_TCELL_DN;GSE11057_NAIVE_VS_MEMORY…	3D-structure;Acetylation;Alternativesplicing;Celljunction;Cellmembrane;Completeproteome;Directproteinsequencing;LIMdomain;Membrane;Metal-binding;Referenceproteome;Repeat;Zinc	16.7195	16.948	17.5603	17.8611	18.2575	18.1878	17.1471	17.1353
	1.01114	0.955372	LIPA	P38571;P38571-2	LICH_HUMAN	Lysosomal acid lipase/cholesteryl ester hydrolase	anatomical structure development;anatomical structure homeostasis;anatomical structure morphogenesis;biological regulation;catabolic process;cell morphogenesis;cell proliferation;cellular component morphogenesis;cellular component organization;cellular component organization or biogenesis;cellular developmental process;cellular process;cytokine production;defense response;developmental process;ho…	carboxylic ester hydrolase activity;catalytic activity;hydrolase activity;hydrolase activity, acting on ester bonds;lipase activity;sterol esterase activity	cell part;cytoplasmic part;extracellular membrane-bounded organelle;extracellular organelle;extracellular region part;extracellular vesicular exosome;intracellular membrane-bounded organelle;intracellular organelle;intracellular part;lysosome;lytic vacuole;membrane-bounded organelle;membrane-bounded vesicle;organelle;vacuole;vesicle	anatomical structure development;anatomical structure morphogenesis;biological regulation;catabolic process;cell morphogenesis;cell proliferation;cellular component morphogenesis;cellular component organization;cellular process;cytokine production;developmental process;homeostatic process;lipid metabolic process;metabolic process;multicellular organismal process;primary metabolic process;response…	cell part;extracellular organelle;intracellular membrane-bounded organelle;intracellular organelle;lysosome;organelle;vacuole;vesicle	Lysosome;Steroid biosynthesis	Abhydro_lipase;Abhydrolase_1	ACEVEDO_LIVER_CANCER_UP;ALONSO_METASTASIS_UP;ASTON_MAJOR_DEPRESSIVE_DISORDER_DN;BERENJENO_TRANSFORMED_BY_RHOA_DN;BIOPOLYMER_METABOLIC_PROCESS;BIOPOLYMER_MODIFICATION;BIOSYNTHETIC_PROCESS;BROWNE_HCMV_INFECTION_48HR_DN;BUYTAERT_PHOTODYNAMIC_THERAPY_STRESS_DN;CELLULAR_MACROMOLECULE_METABOLIC_PROCESS;CELLULAR_PROTEIN_METABOLIC_PROCESS;CHANG_CORE_SERUM_RESPONSE_DN;CHEN_METABOLIC_SYNDROM_NETWORK;CHICAS…	Alternativesplicing;Completeproteome;Directproteinsequencing;Diseasemutation;Glycoprotein;Hydrolase;Lipiddegradation;Lipidmetabolism;Lysosome;Polymorphism;Referenceproteome;Signal	17.8121	17.8761	13.8881	13.2097	18.4787	19.1202	19.6433	18.8185
	0.00576657	-0.0104074	LMNA	P02545;P02545-2;P02545-4;P02545-5;P02545-6	LMNA_HUMAN	Prelamin-A/C	anatomical structure development;apoptosis;biological regulation;cardiac cell development;cardiac muscle cell development;cell cycle;cell cycle process;cell death;cell development;cellular component disassembly;cellular component disassembly at cellular level;cellular component disassembly involved in apoptosis;cellular component organization;cellular component organization at cellular level;cell…	structural molecule activity	cell part;cytoplasm;cytoplasmic part;cytoskeletal part;cytosol;envelope;intermediate filament;intracellular membrane-bounded organelle;intracellular organelle;intracellular organelle part;intracellular part;lamin filament;macromolecular complex;membrane;membrane-bounded organelle;nuclear body;nuclear envelope;nuclear lamina;nuclear membrane;nuclear part;nuclear speck;nucleoplasm;nucleoplasm part;…	anatomical structure development;biological regulation;cell cycle;cell death;cell development;cellular component disassembly;cellular component organization;cellular localization;cellular membrane organization;cellular metabolic process;cellular process;cytoskeleton organization;death;developmental process;establishment of localization;establishment or maintenance of cell polarity;localization;ma…	cell part;cytoplasm;cytosol;intracellular membrane-bounded organelle;intracellular organelle;macromolecular complex;membrane;nuclear envelope;nucleoplasm;nucleus;organelle;protein complex	Arrhythmogenic right ventricular cardiomyopathy (ARVC);Dilated cardiomyopathy;Hypertrophic cardiomyopathy (HCM)	Filament;LTD	AACTTT_UNKNOWN;ACCAAAG,MIR-9;ACEVEDO_LIVER_TUMOR_VS_NORMAL_ADJACENT_TISSUE_UP;ALCALAY_AML_BY_NPM1_LOCALIZATION_UP;AMUNDSON_POOR_SURVIVAL_AFTER_GAMMA_RADIATION_2G;BENPORATH_CYCLING_GENES;BENPORATH_MYC_TARGETS_WITH_EBOX;BIOCARTA_CASPASE_PATHWAY;BIOCARTA_DEATH_PATHWAY;BIOCARTA_FAS_PATHWAY;BIOCARTA_HIVNEF_PATHWAY;BIOCARTA_TNFR1_PATHWAY;BLALOCK_ALZHEIMERS_DISEASE_UP;BLUM_RESPONSE_TO_SALIRASIB_DN;BOYAU…	3D-structure;Acetylation;Alternativesplicing;Cardiomyopathy;Charcot-Marie-Toothdisease;Coiledcoil;Completeproteome;Congenitalmusculardystrophy;Directproteinsequencing;Diseasemutation;Emery-Dreifussmusculardystrophy;Intermediatefilament;Isopeptidebond;Limb-girdlemusculardystrophy;Lipoprotein;Methylation;Neurodegeneration;Neuropathy;Nucleus;Phosphoprotein;Polymorphism;Prenylation;Referenceproteome;…	15.9801	14.9445	18.4778	18.6944	15.6596	15.2442	16.0095	16.5161
[truncated: 105 more rows]

## Sheet: SLE com vs Control
Significant	P-value (-Log)	Difference	Genes	Protein.Ids	Protein.Names	First.Protein.Description	GOBP name	GOMF name	GOCC name	GOBP slim name	GOCC slim name	KEGG name	Pfam	GSEA	Keywords	Corum	s1_Control_1	s1_Control_2	s2_SLE_com_1	s2_SLE_com_2	s3_SFE_com_1	s3_SFE_com_2	s4_SLE_cult_1	s4_SLE_cult_2
	1.42889	0.176873	A1BG	P04217;P04217;P04217-2	A1BG_HUMAN;A1BG_HUMAN	Alpha-1B-glycoprotein;Alpha-1B-glycoprotein			blood microparticle;extracellular membrane-bounded organelle;extracellular organelle;extracellular region;extracellular region part;extracellular space;extracellular vesicular exosome;membrane-bounded organelle;membrane-bounded vesicle;organelle;vesicle		extracellular organelle;extracellular region;extracellular space;organelle;vesicle			BENPORATH_CYCLING_GENES;BENPORATH_PROLIFERATION;CERVERA_SDHB_TARGETS_1_DN;CHENG_IMPRINTED_BY_ESTRADIOL;chr19q;EXTRACELLULAR_REGION;GSE14000_TRANSLATED_RNA_VS_MRNA_DC_DN;MODULE_49;ST_PHOSPHOINOSITIDE_3_KINASE_PATHWAY;TGTTTGY_V$HNF3_Q6;TTCYNRGAA_V$STAT5B_01;V$CDP_02;V$PBX1_01	Alternativesplicing;Completeproteome;Directproteinsequencing;Disulfidebond;Glycoprotein;Immunoglobulindomain;Polymorphism;Referenceproteome;Repeat;Secreted;Signal		25.5569	25.4968	25.3682	25.3318	25.2318	25.1795	25.4902	25.4146
[truncated: 274 more rows]

## Sheet: SLE cult vs Control
Significant	P-value (-Log)	Difference	Genes	Protein.Ids	Protein.Names	First.Protein.Description	GOBP name	GOMF name	GOCC name	GOBP slim name	GOCC slim name	KEGG name	Pfam	GSEA	Keywords	Corum	s1_Control_1	s1_Control_2	s2_SLE_com_1	s2_SLE_com_2	s3_SFE_com_1	s3_SFE_com_2	s4_SLE_cult_1	s4_SLE_cult_2
[truncated: 275 more rows]

## Sheet: Cumulative relative expression
s1_Control_1	s1_Control_2	s2_SLE_com_1	s2_SLE_com_2	s3_SFE_com_1	s3_SFE_com_2	s4_SLE_cult_1	s4_SLE_cult_2	C: GOBP name	C: GOMF name	C: GOCC name	C: GOBP slim name	C: GOCC slim name	C: KEGG name	C: Pfam	C: GSEA	C: Keywords	C: Corum	T: Genes	T: Protein.Group	T: Protein.Ids	T: Protein.Names	T: First.Protein.Description
[truncated: 275 more rows]
